# Supplementary material for: Evolution of the pheV-tRNA integrated genomic island in Escherichia coli
Source: PLoS Genet. 2024 Oct 24;20(10):e1011459. doi: 10.1371/journal.pgen.1011459 (PMC11537424; doi:10.1371/journal.pgen.1011459)
Supplement: S1 Table — (XLSX) [file pgen.1011459.s006.xlsx]

## Sheet: Sheet1
S1 Table: E.coli complete gemes from NCBI RefSeq Database used in the study
accession number	filename	ST	phylogroup	GI-pheV	intP4.1
913.3	GCF_000005845.2_ASM584v2_gemic.fna	10	A
4431.1	GCF_000007445.1_ASM744v1_gemic.fna	73	B2	yes
2695.2	GCF_000008865.2_ASM886v2_gemic.fna	11	E	yes
12892.2	GCF_000009565.1_ASM956v1_gemic.fna	93	A
7779.1	GCF_000010245.2_ASM1024v1_gemic.fna	10	A
11415.1	GCF_000010385.1_ASM1038v1_gemic.fna	156	B1
13654.1	GCF_000010485.1_ASM1048v1_gemic.fna	131	B2
13353.1	GCF_000010745.1_ASM1074v1_gemic.fna	17	B1	yes
13364.1	GCF_000010765.1_ASM1076v1_gemic.fna	16	B1	yes
7946.1	GCF_000013265.1_ASM1326v1_gemic.fna	95	B2
8253.1	GCF_000013305.1_ASM1330v1_gemic.fna	127	B2	yes
8563.1	GCF_000014845.1_ASM1484v1_gemic.fna	95	B2	yes
9801.1	GCF_000017745.1_ASM1774v1_gemic.fna	1132	B1	yes
9800.1	GCF_000017765.1_ASM1776v1_gemic.fna	46	A
12967.1	GCF_000017985.1_ASM1798v1_gemic.fna	93	A
10468.1	GCF_000019385.1_ASM1938v1_gemic.fna	3021	A	yes
10473.1	GCF_000019425.1_ASM1942v1_gemic.fna	1060	A
10498.1	GCF_000019645.1_ASM1964v1_gemic.fna	354	F
11353.1	GCF_000021125.1_ASM2112v1_gemic.fna	11	E	yes
13008.1	GCF_000022225.1_ASM2222v1_gemic.fna	11	E	yes
12759.1	GCF_000022345.1_ASM2234v1_gemic.fna	10	A
12971.2	GCF_000022665.1_ASM2266v1_gemic.fna	93	A
17625.1	GCF_000023365.1_ASM2336v1_gemic.fna	1060	A
12947.1	GCF_000023665.1_ASM2366v1_gemic.fna	93	A
13941.1	GCF_000025165.1_ASM2516v1_gemic.fna	335	E	yes
17628.1	GCF_000025745.1_ASM2574v1_gemic.fna	95	B2
11748.1	GCF_000026245.1_ASM2624v1_gemic.fna	678	B1	yes
11741.1	GCF_000026265.1_ASM2626v1_gemic.fna	1128	B1
11742.1	GCF_000026285.1_ASM2628v2_gemic.fna	95	B2	yes
11750.1	GCF_000026345.1_ASM2634v1_gemic.fna	62	F	yes
11601.1	GCF_000026545.1_ASM2654v1_gemic.fna	15	B2	yes
17626.1	GCF_000027125.1_ASM2712v1_gemic.fna	414	D	yes
13361.1	GCF_000091005.1_ASM9100v1_gemic.fna	21	B1	yes
17631.1	GCF_000148365.1_ASM14836v1_gemic.fna	73	B2	yes	yes
17632.1	GCF_000148605.1_ASM14860v1_gemic.fna	643	B2
CP035751.1	GCF_000167875.2_ASM16787v2_gemic.fna	381	B1
17634.1	GCF_000183345.1_ASM18334v1_gemic.fna	135	B2
17635.1	GCF_000184185.1_ASM18418v1_gemic.fna	1079	B1
17633.1	GCF_000210475.1_ASM21047v1_gemic.fna	48	A	yes
17641.1	GCF_000212715.2_ASM21271v2_gemic.fna	100	A	yes
CP006632.1	GCF_000219515.2_ASM21951v3_gemic.fna	5147	D	yes
17646.1	GCF_000227625.1_ASM22762v1_gemic.fna	62	F	yes	yes
17651.1	GCF_000233875.1_ASM23387v1_gemic.fna	73	B2	yes	yes
17652.1	GCF_000233895.1_ASM23389v1_gemic.fna	73	B2	yes	yes
17656.1	GCF_000245515.1_ASM24551v1_gemic.fna	335	E	yes
17660.1	GCF_000258025.1_ASM25802v1_gemic.fna	1079	B1
17664.1	GCF_000258145.1_ASM25814v1_gemic.fna	1079	B1
17906.1	GCF_000262125.1_ASM26212v1_gemic.fna	11	E	yes
17638.1	GCF_000270105.1_ASM27010v1_gemic.fna	1060	A
11993.1	GCF_000284495.1_ASM28449v1_gemic.fna	135	B2
HG941718.1	GCF_000285655.3_EC958.v1_gemic.fna	131	B2	yes	yes
18650.1	GCF_000299255.1_ASM29925v1_gemic.fna	678	B1	yes
18658.1	GCF_000299455.1_ASM29945v1_gemic.fna	678	B1	yes
18661.1	GCF_000299475.1_ASM29947v1_gemic.fna	678	B1	yes
20163.1	GCF_000332755.1_ASM33275v1_gemic.fna	23	C
CP023541.1	GCF_000464955.2_ASM46495v2_gemic.fna	672	B1	yes
22364.1	GCF_000468515.1_ASM46851v1_gemic.fna	1079	B1
22648.1	GCF_000493755.1_ASM49375v1_gemic.fna	131	B2	yes	yes
HG738867.1	GCF_000499485.1_MYMC4100_gemic.fna	10	A
CP006027.1	GCF_000520035.1_ASM52003v1_gemic.fna	32	D	yes
CP006262.1	GCF_000520055.1_ASM52005v1_gemic.fna	6130	D	yes
CP007265.1	GCF_000597845.1_ASM59784v1_gemic.fna	540	A
CP007390.1	GCF_000599625.1_ASM59962v1_gemic.fna	540	A
CP007391.1	GCF_000599645.1_ASM59964v1_gemic.fna	540	A
CP007392.1	GCF_000599665.1_ASM59966v1_gemic.fna	6131	D
CP007393.1	GCF_000599685.1_ASM59968v1_gemic.fna	6131	D
CP007394.1	GCF_000599705.1_ASM59970v1_gemic.fna	6131	D
CP051001.1	GCF_000618005.3_ASM61800v3_gemic.fna	10	A	yes
CP050998.1	GCF_000618905.3_ASM61890v3_gemic.fna	381	B1
CP007133.1	GCF_000662395.1_ASM66239v1_gemic.fna	6130	D	yes
CP007136.1	GCF_000671295.1_ASM67129v1_gemic.fna	32	D	yes
CP007799.1	GCF_000714595.1_ASM71459v1_gemic.fna	73	B2	yes	yes
CP008801.1	GCF_000725305.1_ASM72530v1_gemic.fna	10	A
CP008805.1	GCF_000730345.1_ASM73034v1_gemic.fna	11	E	yes
CP008957.1	GCF_000732965.1_ASM73296v1_gemic.fna	11	E	yes
CP009072.1	GCF_000743255.1_ASM74325v1_gemic.fna	73	B2	yes
CP009273.1	GCF_000750555.1_ASM75055v1_gemic.fna	10	A
CP009859.1	GCF_000784925.1_ASM78492v1_gemic.fna	648	F	yes	yes
CP009644.1	GCF_000800215.1_ASM80021v1_gemic.fna	10	A
CP009789.1	GCF_000800765.1_ASM80076v1_gemic.fna	10	A
CP009104.1	GCF_000801165.1_ASM80116v1_gemic.fna	2773	B1
CP009106.2	GCF_000801185.2_ASM80118v2_gemic.fna	672	B1	yes
CP009685.1	GCF_000801205.1_ASM80120v1_gemic.fna	10	A
CP010304.1	GCF_000803705.1_ASM80370v1_gemic.fna	11	E	yes
CP005930.1	GCF_000813165.1_ASM81316v1_gemic.fna	-
CP010371.1	GCF_000814145.2_ASM81414v2_gemic.fna	10	A	yes
CP010315.1	GCF_000819645.1_ASM81964v1_gemic.fna	88	C
CP007592.1	GCF_000827105.1_ASM82710v1_gemic.fna	1011	D
CP009166.1	GCF_000829985.1_ASM82998v1_gemic.fna	10	A	yes
CP010585.1	GCF_000830035.1_ASM83003v1_gemic.fna	93	A
CP010344.1	GCF_000831565.1_ASM83156v1_gemic.fna	847	B1
CP010816.1	GCF_000833145.1_ASM83314v1_gemic.fna	93	A
CP011124.1	GCF_000833635.2_ASM83363v2_gemic.fna	10	A
CP010876.1	GCF_000931565.1_ASM93156v1_gemic.fna	131	B2	yes	yes
LM995446.1	GCF_000952955.1_EcRV308Chr_gemic.fna	10	A
LM993812.1	GCF_000953515.1_EcHMS174Chr_gemic.fna	1060	A
HF572917.1	GCF_000967155.2_HUSEC2011CHR1_gemic.fna	678	B1	yes
CP011134.1	GCF_000968515.1_ASM96851v1_gemic.fna	10	A
CP011018.1	GCF_000971615.1_ASM97161v1_gemic.fna	5082	B1
CP010438.1	GCF_000974405.1_ASM97440v1_gemic.fna	-
CP010439.1	GCF_000974465.1_ASM97446v1_gemic.fna	-
CP010440.1	GCF_000974505.1_ASM97450v1_gemic.fna	-
CP010441.1	GCF_000974535.1_ASM97453v1_gemic.fna	-
CP010442.1	GCF_000974575.1_ASM97457v1_gemic.fna	-
CP010443.1	GCF_000974825.1_ASM97482v1_gemic.fna	-
CP010444.1	GCF_000974865.1_ASM97486v1_gemic.fna	-
CP010445.1	GCF_000974885.1_ASM97488v1_gemic.fna	-
CP076232.1	GCF_000978815.2_ASM97881v2_gemic.fna	11	E	yes
CP076230.1	GCF_000978845.2_ASM97884v2_gemic.fna	11	E	yes
LN832404.1	GCF_000981485.1_EcoliK12AG100_gemic.fna	10	A
CP011331.1	GCF_000986765.1_ASM98676v1_gemic.fna	678	B1	yes
CP007594.1	GCF_000987875.1_ASM98787v1_gemic.fna	48	A	yes
CP011320.1	GCF_000988355.1_ASM98835v1_gemic.fna	10	A
CP011321.1	GCF_000988385.1_ASM98838v1_gemic.fna	10	A
CP011322.1	GCF_000988425.1_ASM98842v1_gemic.fna	10	A
CP011324.1	GCF_000988465.1_ASM98846v1_gemic.fna	10	A
CP011416.1	GCF_001007915.1_ASM100791v1_gemic.fna	99	B1
CP011342.2	GCF_001020945.2_ASM102094v2_gemic.fna	10	A
CP011343.2	GCF_001021005.2_ASM102100v2_gemic.fna	10	A
CP007275.1	GCF_001021595.1_ASM102159v1_gemic.fna	416	B2
CP006830.1	GCF_001021615.1_APECO18_gemic.fna	95	B2
CP006834.2	GCF_001021635.2_ASM102163v2_gemic.fna	117	F
CP006636.1	GCF_001029125.1_ASM102912v1_gemic.fna	46	A	yes
CP011938.1	GCF_001039415.1_ASM103941v1_gemic.fna	93	A
CP011495.1	GCF_001043215.1_ASM104321v1_gemic.fna	10	A
CP007442.1	GCF_001051135.1_ASM105113v1_gemic.fna	23	C
CP012125.1	GCF_001183645.1_ASM118364v1_gemic.fna	1060	A
CP012126.1	GCF_001183665.1_ASM118366v1_gemic.fna	1060	A
CP012127.1	GCF_001183685.1_ASM118368v1_gemic.fna	1060	A
CP011113.2	GCF_001276585.2_ASM127658v2_gemic.fna	10	A
CP012635.1	GCF_001280325.1_ASM128032v1_gemic.fna	95	B2	yes
CP012625.1	GCF_001280345.1_ASM128034v1_gemic.fna	95	B2	yes	yes
CP012633.1	GCF_001280385.1_ASM128038v1_gemic.fna	95	B2	yes
CP012631.1	GCF_001280405.1_ASM128040v1_gemic.fna	95	B2
CP012802.1	GCF_001307215.1_ASM130721v1_gemic.fna	11	E	yes
CP012868.1	GCF_001308065.1_ASM130806v1_gemic.fna	10	A
CP012869.1	GCF_001308125.1_ASM130812v1_gemic.fna	10	A
CP012870.1	GCF_001308165.1_ASM130816v1_gemic.fna	10	A
CP013029.1	GCF_001420935.1_ASM142093v1_gemic.fna	119	A
CP013025.1	GCF_001420955.1_ASM142095v1_gemic.fna	117	F	yes
CP013112.1	GCF_001442495.1_ASM144249v1_gemic.fna	410	C	yes
CP013658.1	GCF_001469815.1_ASM146981v1_gemic.fna	131	B2	yes	yes
CP008697.1	GCF_001485455.1_ASM148545v1_gemic.fna	648	F	yes	yes
CP013831.1	GCF_001513615.1_ASM151361v1_gemic.fna	131	B2	yes	yes
CP013835.1	GCF_001513635.1_ASM151363v1_gemic.fna	131	B2	yes	yes
CP007491.1	GCF_001515725.1_ASM151572v1_gemic.fna	23	C
CP014225.1	GCF_001544635.1_ASM154463v1_gemic.fna	10	A
CP014314.1	GCF_001558995.2_ASM155899v2_gemic.fna	11	E	yes
CP014268.2	GCF_001559615.2_ASM155961v2_gemic.fna	93	A
CP014269.1	GCF_001559635.1_ASM155963v1_gemic.fna	93	A
CP014270.1	GCF_001559655.1_ASM155965v1_gemic.fna	10	A
CP014272.1	GCF_001559675.1_ASM155967v1_gemic.fna	10	A
CP014348.1	GCF_001566335.1_ASM156633v1_gemic.fna	10	A
CP014495.1	GCF_001566615.1_ASM156661v1_gemic.fna	131	B2	yes	yes
CP014488.1	GCF_001566635.1_ASM156663v1_gemic.fna	131	B2	yes
CP014497.1	GCF_001566675.1_ASM156667v1_gemic.fna	131	B2	yes	yes
CP014522.1	GCF_001577325.1_ASM157732v1_gemic.fna	131	B2	yes	yes
CP014316.1	GCF_001593565.1_ASM159356v1_gemic.fna	131	B2	yes	yes
CP011061.1	GCF_001610755.1_ASM161075v1_gemic.fna	167	A	yes
CP015020.1	GCF_001612475.1_ASM161247v1_gemic.fna	11	E	yes
CP015023.1	GCF_001612495.1_ASM161249v1_gemic.fna	11	E	yes
CP015138.1	GCF_001617565.1_ASM161756v1_gemic.fna	131	B2	yes	yes
CP015069.1	GCF_001618325.1_ASM161832v1_gemic.fna	131	B2	yes	yes
CP015074.2	GCF_001618345.2_ASM161834v2_gemic.fna	131	B2	yes	yes
CP015076.1	GCF_001618365.1_ASM161836v1_gemic.fna	131	B2	yes	yes
CP015240.1	GCF_001644725.1_ASM164472v1_gemic.fna	1727	B1	yes
CP015241.1	GCF_001644745.1_ASM164474v1_gemic.fna	335	E	yes
CP024479.1	GCF_001645235.2_ASM164523v2_gemic.fna	17	B1
CP015832.1	GCF_001650275.1_ASM165027v1_gemic.fna	11	E	yes
CP015831.1	GCF_001650295.1_ASM165029v1_gemic.fna	-
CP015846.1	GCF_001651925.2_ASM165192v2_gemic.fna	11	E	yes
CP015842.1	GCF_001651945.2_ASM165194v2_gemic.fna	11	E	yes
CP015843.2	GCF_001651965.2_ASM165196v2_gemic.fna	11	E	yes
CP015995.1	GCF_001660565.1_ASM166056v1_gemic.fna	7060	B1
CP016007.1	GCF_001660585.1_ASM166058v1_gemic.fna	998	B2	yes
CP016018.1	GCF_001663075.1_ASM166307v1_gemic.fna	10	A
CP015159.1	GCF_001663475.1_ASM166347v1_gemic.fna	131	B2	yes	yes
CP014667.1	GCF_001675145.1_ASM167514v1_gemic.fna	127	B2	yes
CP015229.1	GCF_001677475.2_ASM167747v2_gemic.fna	1176	D	yes
CP015228.1	GCF_001677495.1_ASM167749v1_gemic.fna	718	B1
CP013662.1	GCF_001677515.1_ASM167751v1_gemic.fna	329	A
CP013031.1	GCF_001678925.1_ASM167892v1_gemic.fna	93	A	yes
CP013663.1	GCF_001678965.1_ASM167896v1_gemic.fna	718	B1
CP015912.1	GCF_001679985.1_ASM167998v1_gemic.fna	7051	B1
CP016182.2	GCF_001682305.2_ASM168230v2_gemic.fna	744	A	yes
CP016358.1	GCF_001683435.1_ASM168343v1_gemic.fna	127	B2	yes
CP016497.1	GCF_001693315.1_ASM169331v1_gemic.fna	73	B2	yes
CP016546.1	GCF_001693635.1_ASM169363v1_gemic.fna	359	B1
CP016625.1	GCF_001695515.1_ASM169551v1_gemic.fna	11	E	yes
CP012693.1	GCF_001721125.1_ASM172112v1_gemic.fna	21	B1	yes
CP014583.1	GCF_001721225.1_ASM172122v1_gemic.fna	-
CP015834.1	GCF_001721525.1_ASM172152v1_gemic.fna	648	F	yes	yes
CP017100.1	GCF_001723505.1_ASM172350v1_gemic.fna	1060	A
CP016404.1	GCF_001735705.1_ASM173570v1_gemic.fna	-
CP013190.1	GCF_001750845.1_ASM175084v1_gemic.fna	4	A	yes
CP017434.1	GCF_001753445.1_ASM175344v1_gemic.fna	11	E	yes
CP017436.1	GCF_001753465.1_ASM175346v1_gemic.fna	11	E	yes
CP017444.1	GCF_001753485.1_ASM175348v1_gemic.fna	11	E	yes
CP017438.1	GCF_001753505.1_ASM175350v1_gemic.fna	11	E	yes
CP017446.1	GCF_001753525.1_ASM175352v1_gemic.fna	11	E	yes
CP017440.1	GCF_001753545.1_ASM175354v1_gemic.fna	11	E	yes
CP017442.1	GCF_001753565.1_ASM175356v1_gemic.fna	11	E	yes
CP017249.1	GCF_001806265.1_ASM180626v1_gemic.fna	11	E	yes
CP017251.1	GCF_001806285.1_ASM180628v1_gemic.fna	11	E	yes
CP013483.1	GCF_001860505.1_ASM186050v1_gemic.fna	167	A	yes	yes
CP017669.1	GCF_001865295.1_ASM186529v1_gemic.fna	11	E	yes
CP015085.1	GCF_001874485.1_ASM187448v1_gemic.fna	131	B2	yes	yes
CP018103.1	GCF_001886535.1_ASM188653v1_gemic.fna	617	A
CP018115.1	GCF_001886555.1_ASM188655v1_gemic.fna	617	A
CP018121.1	GCF_001886575.1_ASM188657v1_gemic.fna	617	A
CP018109.1	GCF_001886755.1_ASM188675v1_gemic.fna	617	A
CP013185.1	GCF_001886895.1_ASM188689v1_gemic.fna	678	B1	yes
CP016628.1	GCF_001886935.1_ASM188693v1_gemic.fna	679	B1	yes
CP017844.1	GCF_001888075.1_ASM188807v1_gemic.fna	4	A	yes
CP018237.1	GCF_001890205.1_ASM189020v1_gemic.fna	11	E	yes
CP018239.1	GCF_001890225.1_ASM189022v1_gemic.fna	11	E	yes
CP018245.1	GCF_001890245.1_ASM189024v1_gemic.fna	11	E	yes
CP018243.1	GCF_001890265.1_ASM189026v1_gemic.fna	11	E	yes
CP018252.2	GCF_001890285.2_ASM189028v2_gemic.fna	11	E	yes
CP018247.1	GCF_001890305.1_ASM189030v1_gemic.fna	11	E	yes
CP018241.1	GCF_001890325.1_ASM189032v1_gemic.fna	11	E	yes
CP018250.1	GCF_001890345.1_ASM189034v1_gemic.fna	11	E	yes
CP018206.1	GCF_001890365.1_ASM189036v1_gemic.fna	38	D
CP010116.1	GCF_001900295.1_ASM190029v1_gemic.fna	38	D
CP010121.1	GCF_001900315.1_ASM190031v1_gemic.fna	7063	D
CP010132.1	GCF_001900335.1_ASM190033v1_gemic.fna	109	B1	yes
CP010133.1	GCF_001900355.1_ASM190035v1_gemic.fna	109	B1	yes
CP010150.1	GCF_001900375.1_ASM190037v1_gemic.fna	224	B1
CP010151.1	GCF_001900395.1_ASM190039v1_gemic.fna	12	B2	yes
CP010169.1	GCF_001900415.1_ASM190041v1_gemic.fna	197	A
CP010170.1	GCF_001900435.1_ASM190043v1_gemic.fna	197	A
CP010171.1	GCF_001900455.1_ASM190045v1_gemic.fna	10	A
CP010176.1	GCF_001900475.1_ASM190047v1_gemic.fna	297	B1
CP010117.1	GCF_001900495.1_ASM190049v1_gemic.fna	2522	B1
CP010119.1	GCF_001900515.1_ASM190051v1_gemic.fna	20	B1	yes
CP010122.1	GCF_001900535.1_ASM190053v1_gemic.fna	295	B1
CP010125.1	GCF_001900555.1_ASM190055v1_gemic.fna	1426	C
CP010129.1	GCF_001900575.1_ASM190057v1_gemic.fna	-
CP010134.1	GCF_001900595.1_ASM190059v1_gemic.fna	-
CP010137.1	GCF_001900615.1_ASM190061v1_gemic.fna	373	A	yes
CP010140.1	GCF_001900635.1_ASM190063v1_gemic.fna	90	C
CP010143.1	GCF_001900655.1_ASM190065v1_gemic.fna	7067	A
CP010145.1	GCF_001900675.1_ASM190067v1_gemic.fna	58	B1
CP010148.1	GCF_001900695.1_ASM190069v1_gemic.fna	1196	B1
CP010152.1	GCF_001900715.1_ASM190071v1_gemic.fna	7067	A
CP010157.1	GCF_001900735.1_ASM190073v1_gemic.fna	117	F	yes
CP010160.1	GCF_001900775.1_ASM190077v1_gemic.fna	193	A
CP010163.1	GCF_001900795.1_ASM190079v1_gemic.fna	46	A	yes
CP010167.1	GCF_001900815.1_ASM190081v1_gemic.fna	101	B1	yes
CP010172.1	GCF_001900835.1_ASM190083v1_gemic.fna	617	A
CP010177.1	GCF_001900885.1_ASM190088v1_gemic.fna	1706	B1
CP010228.1	GCF_001900905.1_ASM190090v1_gemic.fna	3519	A
CP010230.1	GCF_001900925.1_ASM190092v1_gemic.fna	1706	B1
CP010235.1	GCF_001900945.1_ASM190094v1_gemic.fna	-
CP010236.1	GCF_001900965.1_ASM190096v1_gemic.fna	-
CP010237.1	GCF_001900985.1_ASM190098v1_gemic.fna	218	A
CP010178.1	GCF_001901005.1_ASM190100v1_gemic.fna	345	B1
CP010180.1	GCF_001901025.1_ASM190102v1_gemic.fna	1081	B1	yes
CP010183.1	GCF_001901045.1_ASM190104v1_gemic.fna	1081	B1	yes
CP010186.1	GCF_001901065.1_ASM190106v1_gemic.fna	278	B1
CP010191.1	GCF_001901085.1_ASM190108v1_gemic.fna	5082	B1
CP010196.1	GCF_001901105.1_ASM190110v1_gemic.fna	278	B1
CP010200.1	GCF_001901125.1_ASM190112v1_gemic.fna	6994	B1
CP010206.1	GCF_001901145.1_ASM190114v1_gemic.fna	278	B1
CP010213.1	GCF_001901165.1_ASM190116v1_gemic.fna	278	B1
CP010219.1	GCF_001901185.1_ASM190118v1_gemic.fna	1081	B1	yes
CP010221.1	GCF_001901215.1_ASM190121v1_gemic.fna	278	B1
CP010226.1	GCF_001901315.1_ASM190131v1_gemic.fna	216	A
CP010231.1	GCF_001901365.1_ASM190136v1_gemic.fna	48	A	yes
CP010238.1	GCF_001901405.1_ASM190140v1_gemic.fna	517	B1
CP010240.1	GCF_001901425.1_ASM190142v1_gemic.fna	20	B1
CP010242.1	GCF_001901445.1_ASM190144v1_gemic.fna	3501	B1
CP010229.1	GCF_001901465.1_ASM190146v1_gemic.fna	3574	A
CP018801.1	GCF_001932515.1_ASM193251v1_gemic.fna	10	A
CP017631.1	GCF_001936315.1_ASM193631v1_gemic.fna	189	A	yes
CP019359.1	GCF_001971765.1_ASM197176v1_gemic.fna	1011	D
CP019629.1	GCF_001999185.1_ASM199918v1_gemic.fna	10	A
CP019778.1	GCF_002007705.1_ASM200770v1_gemic.fna	-
CP019903.1	GCF_002009315.1_ASM200931v1_gemic.fna	117	F
CP018948.1	GCF_002011945.1_ASM201194v1_gemic.fna	101	B1	yes
CP018953.1	GCF_002011965.1_ASM201196v1_gemic.fna	131	B2	yes	yes
CP018957.1	GCF_002011985.1_ASM201198v1_gemic.fna	393	D	yes	yes
CP018965.1	GCF_002012005.1_ASM201200v1_gemic.fna	410	C
CP018970.1	GCF_002012025.1_ASM201202v1_gemic.fna	131	B2	yes	yes
CP018976.1	GCF_002012045.1_ASM201204v1_gemic.fna	38	D
CP018979.1	GCF_002012065.1_ASM201206v1_gemic.fna	131	B2	yes	yes
CP018991.1	GCF_002012085.1_ASM201208v1_gemic.fna	131	B2	yes	yes
CP018995.1	GCF_002012105.1_ASM201210v1_gemic.fna	540	A
CP019005.1	GCF_002012125.1_ASM201212v1_gemic.fna	44	A
CP019008.1	GCF_002012145.1_ASM201214v1_gemic.fna	131	B2	yes
CP019015.1	GCF_002012165.1_ASM201216v1_gemic.fna	131	B2	yes	yes
CP018983.1	GCF_002012205.1_ASM201220v1_gemic.fna	131	B2	yes	yes
CP019029.1	GCF_002012225.1_ASM201222v1_gemic.fna	648	F	yes	yes
CP019000.1	GCF_002012245.1_ASM201224v1_gemic.fna	131	B2	yes	yes
CP019012.1	GCF_002012265.1_ASM201226v1_gemic.fna	131	B2	yes	yes
CP019020.1	GCF_002012305.1_ASM201230v1_gemic.fna	131	B2	yes
CP019777.1	GCF_002024865.1_ASM202486v1_gemic.fna	95	B2
CP020092.1	GCF_002055605.1_ASM205560v1_gemic.fna	300	B1	yes
CP020048.1	GCF_002055635.1_ASM205563v1_gemic.fna	101	B1	yes
CP020058.1	GCF_002056065.1_ASM205606v1_gemic.fna	1408	A
CP020055.1	GCF_002056145.1_ASM205614v1_gemic.fna	1809	C
CP020116.1	GCF_002056635.1_ASM205663v1_gemic.fna	131	B2	yes	yes
CP020106.1	GCF_002057245.1_ASM205724v1_gemic.fna	300	B1	yes
CP020107.1	GCF_002057355.1_ASM205735v1_gemic.fna	327	B1	yes
CP019944.1	GCF_002058765.1_ASM205876v1_gemic.fna	1266	E	yes
CP017220.1	GCF_002077195.1_ASM207719v1_gemic.fna	1434	A
CP014641.1	GCF_002078275.1_ASM207827v1_gemic.fna	93	A
CP014642.1	GCF_002078295.1_ASM207829v1_gemic.fna	93	A
CP020543.1	GCF_002079225.1_ASM207922v1_gemic.fna	1721	A
CP020368.1	GCF_002090355.1_ASM209035v1_gemic.fna	-
CP020835.1	GCF_002105735.1_ASM210573v1_gemic.fna	1434	A
CP020933.1	GCF_002116715.2_ASM211671v2_gemic.fna	602	B1
CP013952.1	GCF_002118095.1_ASM211809v1_gemic.fna	10	A
CP021202.1	GCF_002142675.1_ASM214267v1_gemic.fna	405	D	yes
CP021175.1	GCF_002142695.1_ASM214269v1_gemic.fna	617	A
CP021207.1	GCF_002142715.1_ASM214271v1_gemic.fna	131	B2	yes
CP021335.1	GCF_002156825.1_ASM215682v1_gemic.fna	294	B1	yes
CP021339.1	GCF_002156845.1_ASM215684v1_gemic.fna	294	B1	yes
CP021179.1	GCF_002157245.1_ASM215724v1_gemic.fna	131	B2	yes	yes
CP018323.1	GCF_002163655.1_ASM216365v1_gemic.fna	101	B1
CP018840.1	GCF_002163695.1_ASM216369v1_gemic.fna	154	B1
CP019560.1	GCF_002163935.1_ASM216393v1_gemic.fna	1147	B1
CP032879.1	GCF_002164595.2_ASM216459v2_gemic.fna	405	D
CP022229.3	GCF_002164635.4_ASM216463v4_gemic.fna	405	D
CP028589.2	GCF_002164645.3_ASM216464v3_gemic.fna	405	D
CP034966.1	GCF_002164865.2_ASM216486v2_gemic.fna	410	C
CP034958.1	GCF_002164975.2_ASM216497v2_gemic.fna	410	C
CP032892.1	GCF_002165095.2_ASM216509v2_gemic.fna	156	B1
CP032426.1	GCF_002165115.2_ASM216511v2_gemic.fna	410	C
CP021532.1	GCF_002180055.1_ASM218005v1_gemic.fna	167	A	yes
CP021535.1	GCF_002180095.1_ASM218009v1_gemic.fna	101	B1	yes
CP021683.1	GCF_002180135.1_ASM218013v1_gemic.fna	167	A	yes
CP021689.1	GCF_002180195.1_ASM218019v1_gemic.fna	131	B2	yes	yes
CP021691.1	GCF_002180215.1_ASM218021v1_gemic.fna	167	A	yes
CP021722.1	GCF_002180275.1_ASM218027v1_gemic.fna	101	B1	yes
CP021732.1	GCF_002192275.1_ASM219227v1_gemic.fna	617	A
CP021736.1	GCF_002192295.1_ASM219229v1_gemic.fna	167	A	yes
CP021454.1	GCF_002193095.1_ASM219309v1_gemic.fna	131	B2	yes	yes
CP021840.1	GCF_002196475.1_ASM219647v1_gemic.fna	219	E	yes
CP021844.1	GCF_002196495.1_ASM219649v1_gemic.fna	219	E	yes
CP021879.1	GCF_002201835.1_ASM220183v1_gemic.fna	1284	A
CP021935.1	GCF_002202175.1_ASM220217v1_gemic.fna	131	B2	yes	yes
CP022050.2	GCF_002208865.2_ASM220886v2_gemic.fna	11	E	yes
CP022086.2	GCF_002209105.2_ASM220910v2_gemic.fna	678	B1	yes
CP022154.1	GCF_002211725.1_ASM221172v1_gemic.fna	635	A	yes
CP022164.1	GCF_002214205.1_ASM221420v1_gemic.fna	1485	F	yes
CP016828.1	GCF_002214745.2_ASM221474v2_gemic.fna	678	B1	yes
CP011915.1	GCF_002215095.1_ASM221509v1_gemic.fna	141	B2	yes
CP022393.1	GCF_002220215.1_ASM222021v1_gemic.fna	2521	B1	yes
CP016755.1	GCF_002220265.1_ASM222026v1_gemic.fna	11	E	yes
CP012379.1	GCF_002237305.1_ASM223730v1_gemic.fna	1858	B2	yes
CP012380.1	GCF_002237325.1_ASM223732v1_gemic.fna	155	B1
CP041110.1	GCF_002246595.2_ASM224659v3_gemic.fna	34	A	yes
CP022689.1	GCF_002249955.1_ASM224995v1_gemic.fna	11	E	yes
CP022912.1	GCF_002269325.1_ASM226932v1_gemic.fna	4	A	yes
CP023142.1	GCF_002278115.2_ASM227811v2_gemic.fna	69	D
CP021288.1	GCF_002285755.1_ASM228575v1_gemic.fna	95	B2	yes
CP023346.1	GCF_002302315.1_ASM230231v1_gemic.fna	443	B1	yes
CP023349.1	GCF_002302335.1_ASM230233v1_gemic.fna	5305	B1	yes
CP023359.1	GCF_002310555.1_ASM231055v1_gemic.fna	539	B1
CP023357.1	GCF_002310575.1_ASM231057v1_gemic.fna	127	B2	yes
CP023364.1	GCF_002310595.1_ASM231059v1_gemic.fna	38	D	yes
CP023386.1	GCF_002310615.1_ASM231061v1_gemic.fna	349	D
CP023388.1	GCF_002310635.1_ASM231063v1_gemic.fna	929	B2
CP023353.1	GCF_002310655.1_ASM231065v1_gemic.fna	963	D
CP023377.1	GCF_002310675.1_ASM231067v1_gemic.fna	46	A	yes
CP023366.1	GCF_002310695.1_ASM231069v1_gemic.fna	648	F
CP023383.1	GCF_002310715.1_ASM231071v1_gemic.fna	744	A
CP023371.1	GCF_002310735.1_ASM231073v1_gemic.fna	10	A
AP017620.1	GCF_002357875.1_ASM235787v1_gemic.fna	457	F	yes
AP017617.1	GCF_002357895.1_ASM235789v1_gemic.fna	457	F	yes
AP017610.1	GCF_002357915.1_ASM235791v1_gemic.fna	117	F	yes
CP023535.1	GCF_002393365.1_ASM239336v1_gemic.fna	678	B1	yes
CP023531.1	GCF_002393465.1_ASM239346v1_gemic.fna	678	B1	yes
CP030919.1	GCF_002494365.2_ASM249436v2_gemic.fna	1434	A
CP023815.1	GCF_002587005.1_ASM258700v1_gemic.fna	648	F	yes
CP023899.1	GCF_002589795.1_ASM258979v1_gemic.fna	410	C
CP023960.1	GCF_002591135.1_ASM259113v1_gemic.fna	405	D	yes	yes
CP015244.1	GCF_002716885.1_ASM271688v1_gemic.fna	442	B1	yes
CP024228.1	GCF_002741175.1_ASM274117v1_gemic.fna	1312	A	yes
CP024232.1	GCF_002741195.1_ASM274119v1_gemic.fna	4	A	yes
CP024239.1	GCF_002741215.1_ASM274121v1_gemic.fna	48	A	yes
CP024240.1	GCF_002741255.1_ASM274125v1_gemic.fna	5305	B1	yes
CP024256.1	GCF_002741295.1_ASM274129v1_gemic.fna	1312	A	yes
CP024257.1	GCF_002741315.1_ASM274131v1_gemic.fna	1312	A	yes
CP024260.1	GCF_002741335.1_ASM274133v1_gemic.fna	4	A	yes
CP024278.1	GCF_002741355.1_ASM274135v1_gemic.fna	7256	B1
CP024223.1	GCF_002741435.1_ASM274143v1_gemic.fna	182	E
CP024243.1	GCF_002741455.1_ASM274145v1_gemic.fna	58	B1
CP024245.1	GCF_002741475.1_ASM274147v1_gemic.fna	316	B1
CP024263.1	GCF_002741495.1_ASM274149v1_gemic.fna	182	E
CP024266.1	GCF_002741515.1_ASM274151v1_gemic.fna	2353	A	yes
CP024269.1	GCF_002741535.1_ASM274153v1_gemic.fna	182	E
CP024273.1	GCF_002741555.1_ASM274155v1_gemic.fna	182	E
CP024275.1	GCF_002741575.1_ASM274157v1_gemic.fna	4	A
CP024289.1	GCF_002741595.1_ASM274159v1_gemic.fna	-
CP024090.1	GCF_002761835.1_ASM276183v1_gemic.fna	1721	A
CP024650.2	GCF_002763515.2_ASM276351v3_gemic.fna	127	B2	yes
CP024720.1	GCF_002763995.1_ASM276399v1_gemic.fna	131	B2	yes	yes
CP024717.1	GCF_002764015.1_ASM276401v1_gemic.fna	131	B2	yes	yes
CP024830.1	GCF_002786655.1_ASM278665v1_gemic.fna	167	A	yes	yes
CP024851.1	GCF_002787215.1_ASM278721v1_gemic.fna	405	D	yes
CP024859.1	GCF_002787315.1_ASM278731v1_gemic.fna	167	A	yes	yes
CP024815.1	GCF_002787545.1_ASM278754v1_gemic.fna	167	A	yes	yes
CP024826.1	GCF_002787645.1_ASM278764v1_gemic.fna	457	F	yes
CP024821.1	GCF_002787935.1_ASM278793v1_gemic.fna	101	B1
CP024862.1	GCF_002788115.1_ASM278811v1_gemic.fna	405	D	yes
CP024855.1	GCF_002788295.1_ASM278829v1_gemic.fna	167	A	yes	yes
CP024889.1	GCF_002796445.1_ASM279644v1_gemic.fna	448	B1
CP024886.1	GCF_002796585.1_ASM279658v1_gemic.fna	144	B2	yes
CP024978.1	GCF_002803805.1_ASM280380v2_gemic.fna	764	A	yes
CP024801.1	GCF_002803905.1_ASM280390v1_gemic.fna	410	C
CP027205.2	GCF_002811555.3_ASM281155v3_gemic.fna	410	C
CP025048.1	GCF_002812545.1_ASM281254v1_gemic.fna	48	A	yes
CP025268.1	GCF_002843685.1_ASM284368v1_gemic.fna	10	A
CP022407.1	GCF_002844165.1_ASM284416v1_gemic.fna	655	B1	yes
CP025328.1	GCF_002844685.1_ASM284468v1_gemic.fna	95	B2	yes
CP025401.1	GCF_002846135.1_ASM284613v1_gemic.fna	95	B2
CP025520.1	GCF_002848225.1_ASM284822v1_gemic.fna	1060	A
CP025950.3	GCF_002850675.4_ASM285067v5_gemic.fna	617	A
CP024134.1	GCF_002853655.1_ASM285365v1_gemic.fna	301	A
CP024138.1	GCF_002853715.1_ASM285371v1_gemic.fna	117	F
CP024141.1	GCF_002853805.1_ASM285380v1_gemic.fna	88	C
CP024155.1	GCF_002853965.1_ASM285396v1_gemic.fna	-
CP024147.1	GCF_002854065.1_ASM285406v1_gemic.fna	2064	E
CP024127.1	GCF_002855325.1_ASM285532v1_gemic.fna	793	A
CP024131.1	GCF_002855415.1_ASM285541v1_gemic.fna	301	A
CP025251.1	GCF_002859105.1_ASM285910v1_gemic.fna	127	B2	yes
CP019051.1	GCF_002860085.1_ASM286008v1_gemic.fna	156	B1
CP019071.1	GCF_002860105.1_ASM286010v1_gemic.fna	167	A	yes
CP024056.1	GCF_002863665.1_ASM286366v1_gemic.fna	659	A
CP024618.1	GCF_002863685.1_ASM286368v1_gemic.fna	659	A
CP022279.1	GCF_002863845.1_ASM286384v1_gemic.fna	3693	B2
CP023673.1	GCF_002863885.1_ASM286388v1_gemic.fna	659	A
CP025627.1	GCF_002870165.1_ASM287016v1_gemic.fna	167	A	yes
CP025747.1	GCF_002879975.1_ASM287997v1_gemic.fna	10	A	yes
CP025716.1	GCF_002887715.1_ASM288771v1_gemic.fna	127	B2
CP025753.1	GCF_002893905.2_ASM289390v2_gemic.fna	90	C
CP026085.1	GCF_002899475.1_ASM289947v1_gemic.fna	-
CP026026.1	GCF_002899495.1_ASM289949v1_gemic.fna	10	A
CP026027.1	GCF_002899515.1_ASM289951v1_gemic.fna	10	A
CP026028.1	GCF_002899535.1_ASM289953v1_gemic.fna	-
CP025703.1	GCF_002900305.1_ASM290030v1_gemic.fna	127	B2	yes
CP026199.1	GCF_002903125.1_ASM290312v1_gemic.fna	167	A	yes
CP025707.1	GCF_002925525.1_YDC107_gemic.fna	964	D	yes	yes
CP026612.1	GCF_002934025.1_ASM293402v1_gemic.fna	10	A
CP026399.1	GCF_002934895.1_ASM293489v1_gemic.fna	399	A
CP014111.1	GCF_002944935.1_ASM294493v1_gemic.fna	538	B2
CP026580.3	GCF_002945135.3_ASM294513v3_gemic.fna	167	A	yes
CP026723.1	GCF_002946715.1_ASM294671v1_gemic.fna	38	D	yes	yes
CP026755.1	GCF_002948655.1_ASM294865v1_gemic.fna	1276	F	yes
CP019273.1	GCF_002951655.1_ASM295165v1_gemic.fna	117	F	yes
CP019243.1	GCF_002951675.1_ASM295167v1_gemic.fna	127	B2	yes
CP019245.1	GCF_002951695.1_ASM295169v1_gemic.fna	3902	A
CP019250.1	GCF_002951715.1_ASM295171v1_gemic.fna	602	B1
CP019280.1	GCF_002951735.1_ASM295173v1_gemic.fna	46	A
CP019256.1	GCF_002951755.1_ASM295175v1_gemic.fna	453	B1
CP019259.1	GCF_002951775.1_ASM295177v1_gemic.fna	4542		yes
CP019267.1	GCF_002951795.1_ASM295179v1_gemic.fna	155	B1
CP019455.1	GCF_002951855.1_ASM295185v1_gemic.fna	28	B2
CP021726.1	GCF_002952095.1_ASM295209v1_gemic.fna	2847	E
CP025318.1	GCF_002952695.1_ASM295269v1_gemic.fna	795	B1	yes
CP026346.1	GCF_002952855.1_ASM295285v1_gemic.fna	10	A
CP026348.1	GCF_002952875.1_ASM295287v1_gemic.fna	10	A
CP026349.1	GCF_002952895.1_ASM295289v1_gemic.fna	10	A
CP026354.1	GCF_002952915.1_ASM295291v1_gemic.fna	10	A
CP026355.1	GCF_002952935.1_ASM295293v1_gemic.fna	10	A
CP026359.1	GCF_002952955.1_ASM295295v1_gemic.fna	10	A
CP026343.1	GCF_002952995.1_ASM295299v1_gemic.fna	10	A
CP026342.1	GCF_002953015.1_ASM295301v1_gemic.fna	10	A
CP026345.1	GCF_002953035.1_ASM295303v1_gemic.fna	10	A
CP026351.1	GCF_002953055.1_ASM295305v1_gemic.fna	10	A
CP026356.1	GCF_002953075.1_ASM295307v1_gemic.fna	10	A
CP026360.1	GCF_002953095.1_ASM295309v1_gemic.fna	10	A
CP026491.1	GCF_002953435.1_ASM295343v1_gemic.fna	95	B2	yes
CP026473.1	GCF_002953455.1_ASM295345v1_gemic.fna	410	C
CP026344.1	GCF_002953755.1_ASM295375v1_gemic.fna	10	A
CP026347.1	GCF_002953775.1_ASM295377v1_gemic.fna	10	A
CP026350.1	GCF_002953795.1_ASM295379v1_gemic.fna	10	A
CP026352.1	GCF_002953815.1_ASM295381v1_gemic.fna	10	A
CP026353.1	GCF_002953835.1_ASM295383v1_gemic.fna	10	A
CP026357.1	GCF_002953855.1_ASM295385v1_gemic.fna	10	A
CP026358.1	GCF_002953875.1_ASM295387v1_gemic.fna	10	A
CP026361.1	GCF_002953895.1_ASM295389v1_gemic.fna	10	A
CP020025.1	GCF_002966755.1_ASM296675v1_gemic.fna	-
CP086340.1	GCF_002967855.2_ASM296785v2_gemic.fna	167	A	yes
CP086334.1	GCF_002967875.2_ASM296787v2_gemic.fna	405	D	yes
CP086336.1	GCF_002967885.2_ASM296788v2_gemic.fna	167	A	yes
CP086342.1	GCF_002967935.2_ASM296793v2_gemic.fna	167	A	yes
CP086338.1	GCF_002967955.2_ASM296795v2_gemic.fna	167	A	yes
CP086556.1	GCF_002967975.2_ASM296797v2_gemic.fna	167	A	yes
CP027140.1	GCF_002968715.1_ASM296871v1_gemic.fna	8150	A
CP027134.1	GCF_002968735.1_ASM296873v1_gemic.fna	405	D	yes
CP019271.1	GCF_002968935.1_ASM296893v1_gemic.fna	58	B1
CP027394.1	GCF_002983645.1_ASM298364v1_gemic.fna	678	B1	yes
CP027430.1	GCF_002993265.1_ASM299326v1_gemic.fna	93	A
CP027255.1	GCF_002996665.1_ASM299666v1_gemic.fna	278	B1
CP027534.1	GCF_002996945.1_ASM299694v1_gemic.fna	131	B2	yes	yes
CP027126.1	GCF_002999075.1_ASM299907v1_gemic.fna	156	B1
CP027105.1	GCF_003013205.1_ASM301320v1_gemic.fna	48	A	yes
CP027219.1	GCF_003017375.1_ASM301737v1_gemic.fna	17	B1
CP027221.1	GCF_003017455.1_ASM301745v1_gemic.fna	16	B1	yes
CP027307.1	GCF_003017555.1_ASM301755v1_gemic.fna	16	B1	yes
CP027310.1	GCF_003017615.1_ASM301761v1_gemic.fna	56	B1	yes
CP027319.1	GCF_003017675.2_ASM301767v2_gemic.fna	-
CP027323.1	GCF_003017765.1_ASM301776v1_gemic.fna	442	B1
CP027325.1	GCF_003017805.1_ASM301780v1_gemic.fna	119	A
CP027338.1	GCF_003017915.1_ASM301791v1_gemic.fna	21	B1	yes
CP027340.1	GCF_003017935.1_ASM301793v1_gemic.fna	33	B1
CP027347.1	GCF_003017975.1_ASM301797v1_gemic.fna	1792	B1	yes
CP027368.1	GCF_003017995.1_ASM301799v1_gemic.fna	443	B1
CP027390.1	GCF_003018035.1_ASM301803v1_gemic.fna	21	B1	yes
CP027442.1	GCF_003018055.1_ASM301805v1_gemic.fna	21	B1	yes
CP027445.1	GCF_003018075.1_ASM301807v1_gemic.fna	660	A
CP027452.1	GCF_003018095.1_ASM301809v1_gemic.fna	657	F
CP027457.1	GCF_003018115.1_ASM301811v1_gemic.fna	3018	E
CP027472.1	GCF_003018135.1_ASM301813v1_gemic.fna	21	B1	yes
CP027548.1	GCF_003018155.1_ASM301815v1_gemic.fna	300	B1	yes
CP027366.1	GCF_003018195.1_ASM301819v1_gemic.fna	677	B1	yes
CP027371.1	GCF_003018215.1_ASM301821v1_gemic.fna	173	B1	yes
CP027437.1	GCF_003018235.1_ASM301823v1_gemic.fna	5350	D
CP027440.1	GCF_003018255.1_ASM301825v1_gemic.fna	658	B2
CP027449.1	GCF_003018275.1_ASM301827v1_gemic.fna	173	B1	yes
CP027555.1	GCF_003018315.1_ASM301831v1_gemic.fna	21	B1	yes
CP027579.1	GCF_003018335.1_ASM301833v1_gemic.fna	7083	cladeI
CP027584.1	GCF_003018355.1_ASM301835v1_gemic.fna	223	B1	yes
CP027587.1	GCF_003018375.1_ASM301837v1_gemic.fna	342	A	yes
CP027591.1	GCF_003018395.1_ASM301839v1_gemic.fna	659	A
CP027599.1	GCF_003018455.1_ASM301845v1_gemic.fna	21	B1	yes
CP027550.1	GCF_003018475.1_ASM301847v1_gemic.fna	722	B2
CP027552.1	GCF_003018495.1_ASM301849v1_gemic.fna	2836	B1	yes
CP027573.1	GCF_003018535.1_ASM301853v1_gemic.fna	16	B1	yes
CP027577.1	GCF_003018555.1_ASM301855v1_gemic.fna	723	B1	yes
CP027582.1	GCF_003018575.1_ASM301857v1_gemic.fna	21	B1	yes
CP027586.1	GCF_003018615.1_ASM301861v1_gemic.fna	-
CP027312.1	GCF_003018655.1_ASM301865v1_gemic.fna	3695	B1	yes
CP027317.1	GCF_003018695.1_ASM301869v1_gemic.fna	655	B1	yes
CP027331.1	GCF_003018715.1_ASM301871v1_gemic.fna	29	B1	yes
CP027342.1	GCF_003018755.1_ASM301875v1_gemic.fna	205	B1	yes
CP027351.1	GCF_003018775.1_ASM301877v1_gemic.fna	655	B1	yes
CP027352.1	GCF_003018795.1_ASM301879v1_gemic.fna	21	B1	yes
CP027355.1	GCF_003018815.1_ASM301881v1_gemic.fna	301	A
CP027361.1	GCF_003018835.2_ASM301883v2_gemic.fna	-
CP027373.1	GCF_003018855.1_ASM301885v1_gemic.fna	2602	B1
CP027380.1	GCF_003018875.1_ASM301887v1_gemic.fna	16	B1	yes
CP027387.1	GCF_003018895.1_ASM301889v1_gemic.fna	21	B1	yes
CP027388.1	GCF_003018915.1_ASM301891v1_gemic.fna	17	B1
CP027435.1	GCF_003018935.1_ASM301893v1_gemic.fna	655	B1	yes
CP027362.1	GCF_003018995.1_ASM301899v1_gemic.fna	32	D	yes
CP027447.1	GCF_003019035.1_ASM301903v1_gemic.fna	967	F
CP027454.1	GCF_003019055.1_ASM301905v1_gemic.fna	655	B1	yes
CP027459.1	GCF_003019075.1_ASM301907v1_gemic.fna	660	A
CP027461.1	GCF_003019095.1_ASM301909v1_gemic.fna	646	B2	yes
CP027462.1	GCF_003019115.1_ASM301911v1_gemic.fna	297	B1
CP027544.1	GCF_003019155.1_ASM301915v1_gemic.fna	343	B1	yes
CP027546.1	GCF_003019175.1_ASM301917v1_gemic.fna	21	B1	yes
CP027766.1	GCF_003019215.1_ASM301921v1_gemic.fna	2836	B1	yes
CP026853.1	GCF_003020885.1_ASM302088v1_gemic.fna	95	B2	yes
CP028166.1	GCF_003030025.1_ASM303002v1_gemic.fna	7786	A
CP028192.1	GCF_003030245.1_ASM303024v1_gemic.fna	5030	D	yes
CP027701.1	GCF_003030365.1_ASM303036v1_gemic.fna	617	A
CP019961.1	GCF_003031225.1_ASM303122v1_gemic.fna	2223	A
CP020509.1	GCF_003031735.1_ASM303173v1_gemic.fna	101	B1
CP020514.1	GCF_003031775.1_ASM303177v1_gemic.fna	167	A	yes	yes
CP020516.1	GCF_003031795.1_ASM303179v1_gemic.fna	405	D	yes
CP020520.1	GCF_003031815.1_ASM303181v1_gemic.fna	90	C
CP027118.1	GCF_003033905.1_ASM303390v1_gemic.fna	10	A	yes
CP027103.1	GCF_003043915.1_ASM304391v1_gemic.fna	35	B2
CP028578.2	GCF_003051985.2_ASM305198v2_gemic.fna	617	A
CP028702.1	GCF_003052645.1_ASM305264v1_gemic.fna	10	A
CP028703.1	GCF_003052665.1_ASM305266v1_gemic.fna	10	A
CP029108.1	GCF_003073815.1_ASM307381v1_gemic.fna	410	C
CP029115.1	GCF_003073835.1_ASM307383v1_gemic.fna	167	A	yes
CP029111.1	GCF_003073875.1_ASM307387v1_gemic.fna	156	B1
CP029122.1	GCF_003073955.1_ASM307395v1_gemic.fna	410	C
CP020545.1	GCF_003076395.1_ASM307639v1_gemic.fna	95	B2	yes
CP029164.1	GCF_003095635.1_ASM309563v1_gemic.fna	117	F
CP029180.1	GCF_003111785.1_ASM311178v1_gemic.fna	-
CP028110.1	GCF_003112145.1_ASM311214v1_gemic.fna	655	B1	yes
CP028112.1	GCF_003112165.1_ASM311216v1_gemic.fna	723	B1	yes
CP028116.1	GCF_003112185.1_ASM311218v1_gemic.fna	21	B1	yes
CP028122.1	GCF_003112205.1_ASM311220v1_gemic.fna	937	B1
CP028126.1	GCF_003112225.1_ASM311222v1_gemic.fna	21	B1	yes
CP028117.1	GCF_003112245.1_ASM311224v1_gemic.fna	16	B1	yes
CP029242.1	GCF_003122105.1_ASM312210v1_gemic.fna	156	B1	yes
CP034595.1	GCF_003172465.2_ASM317246v2_gemic.fna	10	A
CP028381.1	GCF_003176855.1_ASM317685v1_gemic.fna	223	B1	yes
CP029574.1	GCF_003180975.1_ASM318097v1_gemic.fna	10	A
CP029579.1	GCF_003180995.1_ASM318099v1_gemic.fna	405	D	yes
CP029576.1	GCF_003181035.1_ASM318103v1_gemic.fna	131	B2	yes	yes
CP028483.1	GCF_003194345.1_ASM319434v1_gemic.fna	131	B2	yes	yes
CP029692.1	GCF_003203755.1_ASM320375v1_gemic.fna	16	B1	yes
CP029741.1	GCF_003204155.1_ASM320415v1_gemic.fna	4	A
CP029747.1	GCF_003204955.1_ASM320495v1_gemic.fna	457	F	yes
CP029492.1	GCF_003231115.1_ASM323111v1_gemic.fna	3288	A	yes
CP029973.1	GCF_003254065.1_ASM325406v1_gemic.fna	167	A
CP029369.1	GCF_003268695.1_ASM326869v1_gemic.fna	410	C
CP029371.1	GCF_003287245.1_ASM328724v1_gemic.fna	93	A
CP028432.1	GCF_003288275.1_ASM328827v1_gemic.fna	16	B1
CP028429.1	GCF_003288295.1_ASM328829v1_gemic.fna	16	B1
CP030331.1	GCF_003288415.1_ASM328841v1_gemic.fna	156	B1
CP030337.1	GCF_003288455.1_ASM328845v1_gemic.fna	131	B2	yes	yes
CP029981.1	GCF_003290205.1_ASM329020v1_gemic.fna	4	A	yes
CP030767.1	GCF_003308955.1_ASM330895v1_gemic.fna	11	E	yes
CP030768.1	GCF_003308975.1_ASM330897v1_gemic.fna	69	D
CP030939.1	GCF_003325975.1_ASM332597v1_gemic.fna	40	B1	yes
CP031105.1	GCF_003336405.1_ASM333640v1_gemic.fna	453	B1
CP030111.1	GCF_003344465.1_ASM334446v1_gemic.fna	1193	B2	yes	yes
CP031215.1	GCF_003346835.1_ASM334683v1_gemic.fna	80	B2	yes
CP031231.1	GCF_003351385.1_ASM335138v1_gemic.fna	410	C
CP031256.1	GCF_003351485.1_ASM335148v1_gemic.fna	73	B2	yes
CP022664.1	GCF_003352425.1_ASM335242v1_gemic.fna	10	A	yes
CP031321.1	GCF_003355175.1_ASM335517v1_gemic.fna	2350	B1
CP031214.1	GCF_003367885.1_ASM336788v1_gemic.fna	10	A
CP042969.1	GCF_003399775.2_ASM339977v2_gemic.fna	2016	B1
CP042973.1	GCF_003399795.2_ASM339979v2_gemic.fna	38	D	yes
CP042903.1	GCF_003399845.2_ASM339984v2_gemic.fna	10	A
CP042899.1	GCF_003399885.2_ASM339988v2_gemic.fna	38	D	yes
CP042901.1	GCF_003399895.2_ASM339989v2_gemic.fna	10	A	yes
CP042893.1	GCF_003399945.2_ASM339994v2_gemic.fna	10	A
CP042896.1	GCF_003400045.2_ASM340004v2_gemic.fna	1485	F	yes
CP031546.1	GCF_003402955.1_ASM340295v1_gemic.fna	88	C	yes
CP031609.1	GCF_003410275.1_ASM341027v1_gemic.fna	6140	D
CP031653.1	GCF_003413625.1_ASM341362v1_gemic.fna	410	C
CP031833.1	GCF_003432305.1_ASM343230v1_gemic.fna	10	A
CP009050.1	GCF_003433275.1_ASM343327v1_gemic.fna	678	B1	yes
CP029687.1	GCF_003443795.1_ASM344379v1_gemic.fna	48	A	yes
CP030281.1	GCF_003443815.1_ASM344381v1_gemic.fna	-
CP023061.1	GCF_003491165.1_ASM349116v1_gemic.fna	678	B1	yes
CP022686.1	GCF_003546975.1_ASM354697v1_gemic.fna	73	B2	yes	yes
CP012376.1	GCF_003570765.1_ASM357076v1_gemic.fna	56	B1	yes
CP032201.1	GCF_003571665.1_ASM357166v1_gemic.fna	131	B2	yes	yes
CP032204.1	GCF_003571685.1_ASM357168v1_gemic.fna	62	F	yes	yes
CP032237.1	GCF_003571765.1_ASM357176v1_gemic.fna	48	A
CP032261.1	GCF_003571785.1_ASM357178v1_gemic.fna	405	D
CP032265.1	GCF_003571825.1_ASM357182v1_gemic.fna	131	B2
CP019953.1	GCF_003586045.1_E.coli_isolate_gemic.fna	223	B1	yes
CP028379.1	GCF_003586065.1_EcRM9872_gemic.fna	32	D	yes
CP022959.1	GCF_003591595.1_ASM359159v1_gemic.fna	3021	A	yes
CP032667.1	GCF_003627195.1_ASM362719v1_gemic.fna	10	A
CP032515.1	GCF_003627855.1_ASM362785v1_gemic.fna	69	D	yes	yes
CP032986.1	GCF_003667385.1_ASM366738v1_gemic.fna	1684	A
CP032989.1	GCF_003667405.1_ASM366740v1_gemic.fna	162	B1
CP032992.1	GCF_003667425.1_ASM366742v1_gemic.fna	744	A	yes
CP033096.1	GCF_003691425.1_ASM369142v1_gemic.fna	206	A	yes
CP033092.2	GCF_003697165.2_ASM369716v2_gemic.fna	95	B2	yes
CP033250.1	GCF_003703795.1_ASM370379v1_gemic.fna	7139	A
CP033378.1	GCF_003711005.1_ASM371100v1_gemic.fna	48	A	yes
CP033401.1	GCF_003711045.1_ASM371104v1_gemic.fna	410	C
CP030240.1	GCF_003717595.1_ASM371759v1_gemic.fna	10	A
CP033605.1	GCF_003722195.1_ASM372219v1_gemic.fna	717	E or cladeI	yes
CP033635.1	GCF_003790525.1_ASM379052v1_gemic.fna	6862	F
CP033762.1	GCF_003812625.1_ASM381262v1_gemic.fna	636	B2	yes	yes
CP033850.1	GCF_003812945.1_ASM381294v1_gemic.fna	648	F	yes	yes
CP033884.1	GCF_003813145.1_ASM381314v1_gemic.fna	405	D	yes
CP023834.1	GCF_003856575.1_ASM385657v1_gemic.fna	167	A	yes	yes
CP023849.1	GCF_003856615.1_ASM385661v1_gemic.fna	131	B2	yes	yes
CP023853.1	GCF_003856635.1_ASM385663v1_gemic.fna	131	B2	yes	yes
CP023826.1	GCF_003856655.1_ASM385665v1_gemic.fna	131	B2	yes	yes
CP023820.1	GCF_003856675.1_ASM385667v1_gemic.fna	405	D	yes
CP023844.1	GCF_003856695.1_ASM385669v1_gemic.fna	131	B2	yes	yes
CP022730.1	GCF_003856995.1_ASM385699v1_gemic.fna	131	B2	yes
AP019189.1	GCF_003925895.1_ASM392589v1_gemic.fna	167	A	yes
CP025856.1	GCF_003956165.1_ASM395616v1_gemic.fna	173	B1
CP025862.1	GCF_003956185.1_ASM395618v1_gemic.fna	443	B1	yes
CP025910.1	GCF_003956205.1_ASM395620v1_gemic.fna	443	B1	yes
CP025913.1	GCF_003956225.1_ASM395622v1_gemic.fna	1312	A	yes
CP025840.1	GCF_003956245.1_ASM395624v1_gemic.fna	398	A	yes
CP025851.1	GCF_003956265.1_ASM395626v1_gemic.fna	1201	A	yes
CP025869.1	GCF_003956285.1_ASM395628v1_gemic.fna	94	B1
CP025903.1	GCF_003956305.1_ASM395630v1_gemic.fna	10	A	yes
CP025920.1	GCF_003956325.1_ASM395632v1_gemic.fna	443	B1	yes
CP025842.1	GCF_003956345.1_ASM395634v1_gemic.fna	1564	A
CP025847.1	GCF_003956365.1_ASM395636v1_gemic.fna	443	B1	yes
CP025849.1	GCF_003956385.1_ASM395638v1_gemic.fna	517	B1
CP025859.1	GCF_003956405.1_ASM395640v1_gemic.fna	2332	A	yes
CP025865.1	GCF_003956425.1_ASM395642v1_gemic.fna	94	B1
CP025881.1	GCF_003956445.1_ASM395644v1_gemic.fna	-
CP025892.1	GCF_003956465.1_ASM395646v1_gemic.fna	94	B1
CP025916.1	GCF_003956485.1_ASM395648v1_gemic.fna	443	B1	yes
AP018796.1	GCF_003966425.1_ASM396642v1_gemic.fna	16	B1	yes
AP018802.1	GCF_003966445.1_ASM396644v1_gemic.fna	16	B1	yes
AP018808.1	GCF_003966465.1_ASM396646v1_gemic.fna	21	B1	yes
AP018784.1	GCF_003966775.1_ASM396677v1_gemic.fna	131	B2	yes	yes
AP018488.1	GCF_003966795.1_ASM396679v1_gemic.fna	11	E	yes
CP034589.1	GCF_003971215.1_ASM397121v1_gemic.fna	48	A
CP031293.1	GCF_003991155.1_ASM399115v1_gemic.fna	457	F	yes
CP034738.1	GCF_003999795.1_ASM399979v1_gemic.fna	3076	B1
CP034784.1	GCF_004006545.1_ASM400654v1_gemic.fna	206	A	yes
CP034787.1	GCF_004006575.1_ASM400657v1_gemic.fna	2705	A
CP034803.1	GCF_004010575.1_ASM401057v1_gemic.fna	11	E	yes
CP034792.1	GCF_004010595.1_ASM401059v1_gemic.fna	11	E	yes
CP034797.1	GCF_004010615.1_ASM401061v1_gemic.fna	11	E	yes
CP034794.1	GCF_004010635.1_ASM401063v1_gemic.fna	11	E
CP034799.1	GCF_004010655.1_ASM401065v1_gemic.fna	11	E	yes
CP034806.1	GCF_004010675.1_ASM401067v1_gemic.fna	11	E	yes
CP034801.1	GCF_004010695.1_ASM401069v1_gemic.fna	11	E	yes
CP034808.1	GCF_004010715.1_ASM401071v1_gemic.fna	11	E
CP025573.1	GCF_004011015.1_ASM401101v1_gemic.fna	38	D	yes
CP034953.2	GCF_004022505.2_ASM402250v2_gemic.fna	10	A
CP035123.1	GCF_004088295.1_ASM408829v1_gemic.fna	410	C
CP034389.1	GCF_004114395.1_ASM411439v1_gemic.fna	648	F	yes
CP035366.1	GCF_004118915.1_ASM411891v1_gemic.fna	11	E	yes
CP035486.1	GCF_004135125.1_ASM413512v1_gemic.fna	73	B2	yes	yes
CP035477.1	GCF_004135165.1_ASM413516v1_gemic.fna	131	B2	yes	yes
CP034399.1	GCF_004135775.1_ASM413577v1_gemic.fna	448	B1
CP034404.1	GCF_004135815.1_ASM413581v1_gemic.fna	448	B1
CP026641.1	GCF_004135855.1_ASM413585v1_gemic.fna	93	A	yes
CP035516.1	GCF_004135915.1_ASM413591v1_gemic.fna	131	B2	yes	yes
CP035476.1	GCF_004141955.1_ASM414195v1_gemic.fna	131	B2	yes	yes
CP035720.1	GCF_004193755.1_ASM419375v1_gemic.fna	131	B2	yes	yes
CP036177.1	GCF_004295365.1_ASM429536v1_gemic.fna	167	A	yes
CP036245.1	GCF_004299805.1_ASM429980v1_gemic.fna	131	B2	yes	yes
CP036202.1	GCF_004301465.1_ASM430146v1_gemic.fna	2161	B1
CP035312.1	GCF_004328685.1_ASM432868v1_gemic.fna	1114	A
CP037857.2	GCF_004355105.2_ASM435510v2_gemic.fna	10	A
CP037945.1	GCF_004358365.1_ASM435836v1_gemic.fna	21	B1	yes
CP037941.1	GCF_004358385.1_ASM435838v1_gemic.fna	29	B1	yes
CP037943.1	GCF_004358405.1_ASM435840v1_gemic.fna	21	B1	yes
CP029238.1	GCF_004358965.1_ASM435896v1_gemic.fna	10	A
CP029239.1	GCF_004358985.1_ASM435898v1_gemic.fna	10	A
CP029057.1	GCF_004368015.1_ASM436801v1_gemic.fna	10	A	yes
CP054388.1	GCF_004377995.2_ASM437799v2_gemic.fna	457	F
CP042336.1	GCF_004405205.2_ASM440520v2_gemic.fna	44	A
CP038180.1	GCF_004526255.1_ASM452625v1_gemic.fna	46	A
CP035498.1	GCF_004564035.1_ASM456403v1_gemic.fna	141	B2	yes
CP020495.1	GCF_004564175.1_ASM456417v1_gemic.fna	405	D	yes
CP038505.1	GCF_004759025.1_ASM475902v1_gemic.fna	38	D	yes	yes
CP028320.1	GCF_004771135.1_ASM477113v1_gemic.fna	73	B2	yes	yes
CP038791.1	GCF_004771235.1_ASM477123v1_gemic.fna	10	A
CP038857.1	GCF_004792495.1_ASM479249v1_gemic.fna	10	A	yes
CP039298.1	GCF_004801575.1_ASM480157v1_gemic.fna	48	A
CP039404.1	GCF_004804185.1_ASM480418v1_gemic.fna	583	B2
CP039403.1	GCF_004804205.1_ASM480420v1_gemic.fna	122	B2
CP037910.1	GCF_004924255.1_ASM492425v1_gemic.fna	542	A	yes
CP037903.1	GCF_004924275.1_ASM492427v1_gemic.fna	515	B1
CP038138.1	GCF_004924355.1_ASM492435v1_gemic.fna	1196	B1
CP031898.1	GCF_005014055.1_ASM501405v1_gemic.fna	223	B1	yes
CP031902.1	GCF_005014075.1_ASM501407v1_gemic.fna	678	B1	yes
CP031910.1	GCF_005037715.1_ASM503771v2_gemic.fna	655	B1	yes
CP031922.1	GCF_005037725.1_ASM503772v2_gemic.fna	21	B1	yes
CP031913.1	GCF_005037735.1_ASM503773v2_gemic.fna	11	E	yes
CP031906.1	GCF_005037775.1_ASM503777v2_gemic.fna	442	B1	yes
CP031908.1	GCF_005037795.1_ASM503779v2_gemic.fna	17	B1
CP031912.1	GCF_005037805.1_ASM503780v2_gemic.fna	16	B1	yes
CP031919.1	GCF_005037815.1_ASM503781v2_gemic.fna	32	D	yes
CP031916.1	GCF_005037845.1_ASM503784v2_gemic.fna	17	B1
CP038453.1	GCF_005156265.1_ASM515626v1_gemic.fna	167	A
CP028592.1	GCF_005221505.1_ASM522150v1_gemic.fna	11	E	yes
CP028600.1	GCF_005221525.1_ASM522152v1_gemic.fna	11	E	yes
CP028598.1	GCF_005221545.1_ASM522154v1_gemic.fna	11	E	yes
CP028596.1	GCF_005221565.1_ASM522156v1_gemic.fna	11	E	yes
CP028603.1	GCF_005221585.1_ASM522158v1_gemic.fna	11	E	yes
CP028614.1	GCF_005221605.1_ASM522160v1_gemic.fna	11	E	yes
CP028626.1	GCF_005221625.1_ASM522162v1_gemic.fna	11	E	yes
CP028629.1	GCF_005221645.1_ASM522164v1_gemic.fna	11	E	yes
CP028632.1	GCF_005221665.1_ASM522166v1_gemic.fna	11	E	yes
CP028635.1	GCF_005221685.1_ASM522168v1_gemic.fna	11	E	yes
CP028638.1	GCF_005221705.1_ASM522170v1_gemic.fna	11	E	yes
CP028641.1	GCF_005221725.1_ASM522172v1_gemic.fna	11	E	yes
CP028647.1	GCF_005221745.1_ASM522174v1_gemic.fna	11	E	yes
CP028650.1	GCF_005221765.1_ASM522176v1_gemic.fna	11	E	yes
CP028652.1	GCF_005221785.1_ASM522178v1_gemic.fna	11	E	yes
CP028659.1	GCF_005221805.1_ASM522180v1_gemic.fna	11	E	yes
CP028668.1	GCF_005221825.1_ASM522182v1_gemic.fna	11	E	yes
CP028674.1	GCF_005221845.1_ASM522184v1_gemic.fna	11	E	yes
CP028671.1	GCF_005221865.1_ASM522186v1_gemic.fna	11	E	yes
CP028607.1	GCF_005221885.1_ASM522188v1_gemic.fna	11	E	yes
CP028609.1	GCF_005221905.1_ASM522190v1_gemic.fna	11	E	yes
CP028617.1	GCF_005221925.1_ASM522192v1_gemic.fna	11	E	yes
CP028620.1	GCF_005221945.1_ASM522194v1_gemic.fna	11	E	yes
CP028623.1	GCF_005221965.1_ASM522196v1_gemic.fna	11	E	yes
CP028644.1	GCF_005221985.1_ASM522198v1_gemic.fna	11	E	yes
CP028654.1	GCF_005222005.1_ASM522200v1_gemic.fna	11	E	yes
CP028656.1	GCF_005222025.1_ASM522202v1_gemic.fna	11	E	yes
CP028662.1	GCF_005222045.1_ASM522204v1_gemic.fna	11	E	yes
CP028665.1	GCF_005222065.1_ASM522206v1_gemic.fna	11	E	yes
CP028677.1	GCF_005222265.1_ASM522226v1_gemic.fna	11	E	yes
CP028683.1	GCF_005222285.1_ASM522228v1_gemic.fna	11	E	yes
CP028690.1	GCF_005222305.1_ASM522230v1_gemic.fna	11	E	yes
CP028693.1	GCF_005222325.1_ASM522232v1_gemic.fna	11	E	yes
CP028698.1	GCF_005222345.1_ASM522234v1_gemic.fna	11	E	yes
CP028700.1	GCF_005222365.1_ASM522236v1_gemic.fna	11	E	yes
CP028680.1	GCF_005222385.1_ASM522238v1_gemic.fna	11	E	yes
CP028685.1	GCF_005222405.1_ASM522240v1_gemic.fna	11	E	yes
CP028687.1	GCF_005222425.1_ASM522242v1_gemic.fna	11	E	yes
CP028695.1	GCF_005222445.1_ASM522244v1_gemic.fna	11	E	yes
AP024112.1	GCF_005383105.2_ASM538310v2_gemic.fna	38	D	yes	yes
AP024114.1	GCF_005389605.2_ASM538960v2_gemic.fna	109	B1	yes
AP024123.1	GCF_005391285.2_ASM539128v2_gemic.fna	392	B1
AP024126.1	GCF_005393605.2_ASM539360v2_gemic.fna	392	B1
AP024130.1	GCF_005396225.2_ASM539622v2_gemic.fna	7010	A
CP035944.1	GCF_005484365.1_ASM548436v1_gemic.fna	410	C
CP040397.1	GCF_005671355.1_ASM567135v1_gemic.fna	410	C
CP040570.1	GCF_005885915.1_ASM588591v1_gemic.fna	11	E	yes
CP040572.1	GCF_005885955.1_ASM588595v1_gemic.fna	11	E	yes
CP040390.1	GCF_005886035.1_ASM588603v1_gemic.fna	38	D	yes
CP040643.1	GCF_005890115.1_ASM589011v1_gemic.fna	10	A
CP040664.1	GCF_005954605.1_ASM595460v1_gemic.fna	-
CP040663.1	GCF_005954625.1_ASM595462v1_gemic.fna	-
CP040667.1	GCF_005954725.1_ASM595472v1_gemic.fna	10	A
CP029420.1	GCF_006088875.1_ASM608887v1_gemic.fna	131	B2	yes	yes
CP040886.1	GCF_006337025.1_ASM633702v1_gemic.fna	410	C
CP040919.1	GCF_006351885.1_ASM635188v1_gemic.fna	-
CP040067.1	GCF_006352265.1_ASM635226v1_gemic.fna	410	C
CP041002.1	GCF_006364695.1_ASM636469v1_gemic.fna	678	B1	yes
AP024560.1	GCF_006536085.2_ASM653608v3_gemic.fna	410	C
AP024561.1	GCF_006537505.2_ASM653750v3_gemic.fna	410	C	yes
CP041300.1	GCF_006777045.1_ASM677704v1_gemic.fna	648	F
CP041302.1	GCF_006777065.1_ASM677706v1_gemic.fna	-
CP041304.1	GCF_006777085.1_ASM677708v1_gemic.fna	-
CP015853.1	GCF_006874785.1_ASM687478v1_gemic.fna	11	E	yes
CP041359.1	GCF_006965465.1_ASM696546v1_gemic.fna	38	D	yes	yes
CP041392.1	GCF_007012305.1_ASM701230v1_gemic.fna	167	A	yes
CP041919.1	GCF_007632435.1_ASM763243v1_gemic.fna	2599	B1
CP042246.1	GCF_007833255.1_ASM783325v1_gemic.fna	95	B2	yes
CP042250.1	GCF_007833295.1_ASM783329v1_gemic.fna	95	B2
CP040456.1	GCF_007833875.1_ASM783387v1_gemic.fna	-
CP041623.1	GCF_007922655.1_ASM792265v1_gemic.fna	11	E	yes
CP054407.1	GCF_007954215.2_ASM795421v2_gemic.fna	1081	B1
AP019761.1	GCF_007990655.1_ASM799065v1_gemic.fna	16	B1	yes
CP042585.1	GCF_007995175.1_ASM799517v1_gemic.fna	162	B1
CP042867.1	GCF_008033295.1_ASM803329v1_gemic.fna	10	A
CP042865.1	GCF_008033315.1_ASM803331v1_gemic.fna	10	A
CP042934.2	GCF_008042015.2_ASM804201v2_gemic.fna	410	C
CP042298.1	GCF_008065435.1_ASM806543v1_gemic.fna	-
CP042350.1	GCF_008065455.1_ASM806545v1_gemic.fna	10	A	yes
CP040927.1	GCF_008080655.1_ASM808065v1_gemic.fna	48	A
CP043217.1	GCF_008124005.1_ASM812400v1_gemic.fna	-
CP043181.1	GCF_008124085.1_ASM812408v1_gemic.fna	141	B2	yes
CP043185.1	GCF_008124105.1_ASM812410v1_gemic.fna	10	A
CP043183.1	GCF_008124125.1_ASM812412v1_gemic.fna	10	A
CP043187.1	GCF_008124145.1_ASM812414v1_gemic.fna	10	A
CP043189.1	GCF_008124165.1_ASM812416v1_gemic.fna	10	A
CP043191.1	GCF_008124185.1_ASM812418v1_gemic.fna	10	A
CP043193.1	GCF_008124205.1_ASM812420v1_gemic.fna	10	A
CP043195.1	GCF_008124225.1_ASM812422v1_gemic.fna	10	A
CP043197.1	GCF_008124245.1_ASM812424v1_gemic.fna	10	A
CP043201.1	GCF_008124265.1_ASM812426v1_gemic.fna	10	A
CP043199.1	GCF_008124285.1_ASM812428v1_gemic.fna	10	A
CP043205.1	GCF_008124305.1_ASM812430v1_gemic.fna	10	A
CP043203.1	GCF_008124325.1_ASM812432v1_gemic.fna	10	A
CP043207.1	GCF_008124345.1_ASM812434v1_gemic.fna	10	A
CP043209.1	GCF_008124365.1_ASM812436v1_gemic.fna	10	A
CP043211.1	GCF_008124385.1_ASM812438v1_gemic.fna	10	A
CP043213.1	GCF_008124405.1_ASM812440v1_gemic.fna	10	A
CP043227.1	GCF_008124425.1_ASM812442v1_gemic.fna	167	A
CP041996.1	GCF_008152105.1_ASM815210v1_gemic.fna	457	F	yes
CP043478.1	GCF_008329665.1_ASM832966v1_gemic.fna	223	B1	yes
CP041678.1	GCF_008370755.1_ASM837075v1_gemic.fna	40	B1	yes
CP041627.1	GCF_008375335.1_ASM837533v1_gemic.fna	48	A
CP043539.1	GCF_008462425.1_ASM846242v1_gemic.fna	11	E	yes
CP043946.1	GCF_008632555.1_ASM863255v1_gemic.fna	167	A
CP043942.1	GCF_008632575.1_ASM863257v1_gemic.fna	167	A
CP043950.1	GCF_008632595.1_ASM863259v1_gemic.fna	95	B2	yes
CP040263.1	GCF_008642395.1_ASM864239v1_gemic.fna	38	D	yes	yes
CP040269.1	GCF_008642415.1_ASM864241v1_gemic.fna	191	A
CP044140.1	GCF_008727135.1_ASM872713v1_gemic.fna	11	E	yes
CP044143.1	GCF_008727155.1_ASM872715v1_gemic.fna	11	E	yes
CP044145.1	GCF_008727175.1_ASM872717v1_gemic.fna	11	E	yes
CP044148.1	GCF_008727195.1_ASM872719v1_gemic.fna	11	E	yes
CP044311.1	GCF_008761455.2_ASM876145v2_gemic.fna	2217	B1
CP044312.1	GCF_008761475.2_ASM876147v2_gemic.fna	2217	B1
CP044313.1	GCF_008761495.2_ASM876149v2_gemic.fna	2217	B1
CP044314.1	GCF_008761515.1_ASM876151v1_gemic.fna	223	B1	yes
CP044315.1	GCF_008761535.2_ASM876153v3_gemic.fna	17	B1
CP041448.1	GCF_008807135.1_ASM880713v1_gemic.fna	10	A	yes
CP041442.1	GCF_008807155.1_ASM880715v1_gemic.fna	761	A
CP041452.1	GCF_008807295.1_ASM880729v1_gemic.fna	761	A
CP032145.1	GCF_008807655.1_ASM880765v1_gemic.fna	38	D	yes
CP042588.1	GCF_008823185.1_ASM882318v1_gemic.fna	1695	A
CP044410.1	GCF_008824125.1_ASM882412v1_gemic.fna	10	A
CP032789.1	GCF_008925965.1_ASM892596v1_gemic.fna	11	E	yes
CP032791.1	GCF_008926085.1_ASM892608v1_gemic.fna	11	E	yes
CP032793.1	GCF_008926105.1_ASM892610v1_gemic.fna	11	E	yes
CP032795.1	GCF_008926125.1_ASM892612v1_gemic.fna	11	E	yes
CP032797.1	GCF_008926145.1_ASM892614v1_gemic.fna	11	E	yes
CP032801.1	GCF_008926165.1_ASM892616v1_gemic.fna	11	E	yes
CP032803.1	GCF_008926185.1_ASM892618v1_gemic.fna	11	E	yes
CP032805.1	GCF_008926305.1_ASM892630v1_gemic.fna	11	E	yes
CP032808.1	GCF_008931135.1_ASM893113v1_gemic.fna	11	E	yes
CP032811.1	GCF_008931185.1_ASM893118v1_gemic.fna	11	E	yes
CP042843.1	GCF_008931725.1_ASM893172v1_gemic.fna	10	A
CP042845.1	GCF_008931745.1_ASM893174v1_gemic.fna	10	A
CP042846.1	GCF_008931765.1_ASM893176v1_gemic.fna	10	A
CP042844.1	GCF_008931865.1_ASM893186v1_gemic.fna	10	A
CP043033.1	GCF_008949495.1_ASM894949v1_gemic.fna	354	F
AP019675.1	GCF_009176965.1_ASM917696v1_gemic.fna	542	A	yes
CP045277.1	GCF_009363035.1_ASM936303v1_gemic.fna	10	A	yes
CP045457.1	GCF_009395265.1_ASM939526v1_gemic.fna	10	A
CP040305.1	GCF_009431955.1_ASM943195v1_gemic.fna	11	E	yes
CP040307.1	GCF_009432215.1_ASM943221v1_gemic.fna	11	E	yes
CP040309.1	GCF_009432415.1_ASM943241v1_gemic.fna	11	E	yes
CP040311.1	GCF_009432635.1_ASM943263v1_gemic.fna	11	E	yes
CP040313.1	GCF_009432795.1_ASM943279v1_gemic.fna	11	E	yes
CP040314.1	GCF_009432915.1_ASM943291v1_gemic.fna	11	E	yes
CP040316.1	GCF_009433135.1_ASM943313v1_gemic.fna	11	E	yes
CP041337.1	GCF_009577985.1_ASM957798v1_gemic.fna	131	B2	yes	yes
AP019856.1	GCF_009618015.1_ASM961801v1_gemic.fna	4577	B1
CP038494.1	GCF_009627495.1_ASM962749v1_gemic.fna	11	E	yes
CP045741.1	GCF_009648495.1_ASM964849v1_gemic.fna	1060	A
CP045827.1	GCF_009650035.1_ASM965003v1_gemic.fna	29	B1	yes
CP045863.1	GCF_009650175.1_ASM965017v1_gemic.fna	11	E	yes
CP045977.1	GCF_009663855.1_ASM966385v1_gemic.fna	93	A
CP043486.1	GCF_009664185.1_ASM966418v1_gemic.fna	1079	B1
CP043487.1	GCF_009664205.1_ASM966420v1_gemic.fna	-
CP035545.1	GCF_009664305.1_ASM966430v1_gemic.fna	11	E	yes
CP045975.1	GCF_009664455.1_ASM966445v1_gemic.fna	11	E	yes
CP046000.1	GCF_009671045.1_ASM967104v1_gemic.fna	641	B1
CP046003.1	GCF_009671085.1_ASM967108v1_gemic.fna	761	A
CP046006.1	GCF_009671105.1_ASM967110v1_gemic.fna	8165	A
CP046009.1	GCF_009671125.1_ASM967112v1_gemic.fna	7131	A
CP041955.1	GCF_009720465.1_ASM972046v1_gemic.fna	167	A
CP046259.1	GCF_009720605.1_ASM972060v1_gemic.fna	5415	B1
CP023165.1	GCF_009728565.1_ASM972856v1_gemic.fna	446	B1	yes
CP045190.1	GCF_009738145.1_ASM973814v1_gemic.fna	206	A	yes
CP046527.1	GCF_009738455.1_ASM973845v1_gemic.fna	11	E	yes
CP041031.1	GCF_009761715.1_ASM976171v1_gemic.fna	410	C
CP044293.1	GCF_009762385.1_ASM976238v1_gemic.fna	48	A	yes
CP047127.1	GCF_009832885.1_ASM983288v1_gemic.fna	1060	A
CP047231.1	GCF_009832985.1_ASM983298v1_gemic.fna	93	A
CP026929.2	GCF_009866925.2_ASM986692v3_gemic.fna	10	A	yes
CP026932.2	GCF_009866945.2_ASM986694v3_gemic.fna	167	A
CP026935.2	GCF_009867015.2_ASM986701v2_gemic.fna	10	A
CP026939.2	GCF_009867035.2_ASM986703v3_gemic.fna	58	B1	yes
CP041749.1	GCF_009873375.1_ASM987337v1_gemic.fna	10	A
CP047571.1	GCF_009905115.1_ASM990511v1_gemic.fna	4977	A
CP047576.1	GCF_009905135.1_ASM990513v1_gemic.fna	156	B1
CP047594.1	GCF_009905355.1_ASM990535v1_gemic.fna	10	A
CP047658.1	GCF_009909465.1_ASM990946v1_gemic.fna	2325	A	yes
CP047665.1	GCF_009909485.1_ASM990948v1_gemic.fna	3714	B1	yes
CP047662.1	GCF_009909505.1_ASM990950v1_gemic.fna	7511	A	yes
CP047876.1	GCF_009913415.1_ASM991341v1_gemic.fna	3714	B1	yes
CP041628.1	GCF_009914295.1_ASM991429v1_gemic.fna	2705	A	yes
CP034384.1	GCF_009931235.1_ASM993123v1_gemic.fna	11	E	yes
CP043414.1	GCF_009931435.1_ASM993143v1_gemic.fna	3042
CP041411.1	GCF_009948655.1_ASM994865v1_gemic.fna	4038	B1
CP041416.1	GCF_009949145.1_ASM994914v1_gemic.fna	446	B1
CP041422.1	GCF_009949705.1_ASM994970v1_gemic.fna	993	A	yes
CP041425.1	GCF_009950125.1_ASM995012v1_gemic.fna	3630	A	yes
CP041429.1	GCF_009950475.1_ASM995047v1_gemic.fna	1611	B1
CP041431.1	GCF_009950805.1_ASM995080v1_gemic.fna	1611	B1	yes
CP041433.1	GCF_009951245.1_ASM995124v1_gemic.fna	1611	B1	yes
CP041435.1	GCF_009951745.1_ASM995174v1_gemic.fna	155	B1	yes
CP041437.1	GCF_009952125.1_ASM995212v1_gemic.fna	162	B1	yes
CP048025.1	GCF_010092405.1_ASM1009240v1_gemic.fna	156	B1
CP048107.1	GCF_010092965.1_ASM1009296v1_gemic.fna	648	F
CP048304.1	GCF_010365325.1_ASM1036532v1_gemic.fna	73	B2	yes	yes
CP048310.1	GCF_010365345.1_ASM1036534v1_gemic.fna	1284	A
CP048322.1	GCF_010365365.1_ASM1036536v1_gemic.fna	940	B1
CP048337.1	GCF_010365385.1_ASM1036538v1_gemic.fna	648	F	yes	yes
CP048326.1	GCF_010365405.1_ASM1036540v1_gemic.fna	940	B1
CP048330.1	GCF_010365425.1_ASM1036542v1_gemic.fna	656	A	yes	yes
CP048344.1	GCF_010365465.1_ASM1036546v1_gemic.fna	410	C
CP048359.1	GCF_010365485.1_ASM1036548v1_gemic.fna	205	B1
CP048371.1	GCF_010365505.1_ASM1036550v1_gemic.fna	167	A	yes
CP048367.1	GCF_010365525.1_ASM1036552v1_gemic.fna	167	A	yes
CP048376.1	GCF_010365545.1_ASM1036554v1_gemic.fna	410	C
CP048439.1	GCF_010509415.1_ASM1050941v1_gemic.fna	10	A
CP048603.1	GCF_010668985.1_ASM1066898v1_gemic.fna	-
CP048604.1	GCF_010669005.1_ASM1066900v1_gemic.fna	-
CP048605.1	GCF_010669025.1_ASM1066902v1_gemic.fna	-
CP048647.1	GCF_010706435.1_ASM1070643v1_gemic.fna	12	B2	yes
AP022351.1	GCF_010724935.1_ASM1072493v1_gemic.fna	-
AP022362.1	GCF_010725305.1_ASM1072530v1_gemic.fna	131	B2	yes	yes
CP048934.1	GCF_011022275.1_ASM1102227v1_gemic.fna	315	D	yes
CP049101.1	GCF_011044355.1_ASM1104435v1_gemic.fna	429	B2	yes
CP049201.1	GCF_011045215.1_ASM1104521v1_gemic.fna	-
CP049204.1	GCF_011045235.1_ASM1104523v1_gemic.fna	-
CP049196.1	GCF_011045255.1_ASM1104525v1_gemic.fna	405	D	yes	yes
CP049197.1	GCF_011045275.1_ASM1104527v1_gemic.fna	405	D	yes	yes
CP049198.1	GCF_011045295.1_ASM1104529v1_gemic.fna	405	D	yes	yes
CP033158.1	GCF_011045475.1_ASM1104547v1_gemic.fna	167	A
CP047455.1	GCF_011045875.1_ASM1104587v1_gemic.fna	-
CP047461.1	GCF_011045895.1_ASM1104589v1_gemic.fna	-
CP049343.1	GCF_011064575.1_ASM1106457v1_gemic.fna	708	B1
CP049348.1	GCF_011067085.1_ASM1106708v1_gemic.fna	156	B1	yes
CP049077.2	GCF_011330935.2_ASM1133093v2_gemic.fna	131	B2	yes	yes
CP049081.1	GCF_011331065.1_ASM1133106v1_gemic.fna	10	A
CP049085.2	GCF_011331215.2_ASM1133121v2_gemic.fna	131	B2	yes	yes
CP049936.1	GCF_011383085.1_ASM1138308v1_gemic.fna	58	B1
AP021890.1	GCF_011403355.1_ASM1140335v1_gemic.fna	201	B1
AP021891.1	GCF_011404215.1_ASM1140421v1_gemic.fna	206	A
AP021892.1	GCF_011404355.1_ASM1140435v1_gemic.fna	206	A	yes
AP021893.1	GCF_011404475.1_ASM1140447v1_gemic.fna	189	A
AP021894.1	GCF_011404595.1_ASM1140459v1_gemic.fna	165	A
AP021895.1	GCF_011404755.1_ASM1140475v1_gemic.fna	-
AP021896.1	GCF_011404895.1_ASM1140489v1_gemic.fna	10	A
CP049353.1	GCF_011492885.1_ASM1149288v1_gemic.fna	7366	A	yes
CP049979.1	GCF_011492925.1_ASM1149292v1_gemic.fna	58	B1	yes
CP046716.1	GCF_011492985.1_ASM1149298v1_gemic.fna	48	A	yes
CP050173.1	GCF_011691525.1_ASM1169152v1_gemic.fna	761	A
CP050382.1	GCF_011769865.1_ASM1176986v1_gemic.fna	167	A	yes
CP047378.1	GCF_011996085.1_ASM1199608v1_gemic.fna	29	B1	yes
CP050646.1	GCF_012044775.1_ASM1204477v1_gemic.fna	-
AP022650.1	GCF_012149945.1_ASM1214994v1_gemic.fna	1193	B2	yes	yes
CP050862.1	GCF_012221365.1_ASM1222136v1_gemic.fna	270	B1
CP050865.1	GCF_012221565.1_ASM1222156v1_gemic.fna	270	B1
CP041284.1	GCF_012278675.1_ASM1227867v1_gemic.fna	761	A
CP051219.1	GCF_012516455.1_ASM1251645v1_gemic.fna	533	B1
CP051222.1	GCF_012537835.1_ASM1253783v1_gemic.fna	93	A	yes
CP051753.1	GCF_012934435.1_ASM1293443v1_gemic.fna	973	D	yes
CP051738.1	GCF_012934455.1_ASM1293445v1_gemic.fna	394	D
CP051735.1	GCF_012934475.1_ASM1293447v1_gemic.fna	95	B2	yes
CP051733.1	GCF_012934495.1_ASM1293449v1_gemic.fna	963	D	yes
CP051727.1	GCF_012934515.1_ASM1293451v1_gemic.fna	491	B2
CP051725.1	GCF_012934535.1_ASM1293453v1_gemic.fna	73	B2	yes	yes
CP051719.1	GCF_012934555.1_ASM1293455v1_gemic.fna	95	B2	yes
CP051716.1	GCF_012934575.1_ASM1293457v1_gemic.fna	10	A
CP051714.1	GCF_012934595.1_ASM1293459v1_gemic.fna	95	B2	yes
CP051711.1	GCF_012934615.1_ASM1293461v1_gemic.fna	95	B2	yes
CP051706.1	GCF_012934635.1_ASM1293463v1_gemic.fna	357	B2
CP051700.1	GCF_012934655.2_ASM1293465v2_gemic.fna	144	B2	yes
CP051698.1	GCF_012934675.1_ASM1293467v1_gemic.fna	54	B1
CP051751.1	GCF_012934695.1_ASM1293469v1_gemic.fna	967	F	yes
CP051694.1	GCF_012934715.1_ASM1293471v1_gemic.fna	69	D	yes	yes
CP051688.1	GCF_012934765.1_ASM1293476v1_gemic.fna	14	B2	yes	yes
CP051744.1	GCF_012934785.1_ASM1293478v1_gemic.fna	998	B2	yes
CP052877.1	GCF_012974525.1_ASM1297452v1_gemic.fna	156	B1
CP048920.1	GCF_012974565.1_ASM1297456v1_gemic.fna	1262	B2	yes
CP037449.1	GCF_012974805.1_ASM1297480v1_gemic.fna	73	B2	yes
CP053080.1	GCF_013004045.1_ASM1300404v1_gemic.fna	127	B2
CP053231.1	GCF_013084945.1_ASM1308494v1_gemic.fna	95	B2	yes
CP053247.1	GCF_013085025.1_ASM1308502v1_gemic.fna	69	D	yes	yes
CP053234.1	GCF_013085185.1_ASM1308518v1_gemic.fna	3695	B1	yes
CP053245.1	GCF_013085205.1_ASM1308520v1_gemic.fna	420	B2
CP053281.1	GCF_013085865.1_ASM1308586v1_gemic.fna	58	B1	yes
CP053251.2	GCF_013085905.2_ASM1308590v3_gemic.fna	1193	B2
CP053259.1	GCF_013112335.1_ASM1311233v1_gemic.fna	-
CP053258.1	GCF_013122565.1_ASM1312256v1_gemic.fna	-
CP053592.1	GCF_013166855.1_ASM1316685v1_gemic.fna	93	A
CP053594.1	GCF_013166875.1_ASM1316687v1_gemic.fna	93	A
CP053597.1	GCF_013166895.1_ASM1316689v1_gemic.fna	93	A
CP053599.1	GCF_013166935.1_ASM1316693v1_gemic.fna	93	A
CP053600.1	GCF_013166955.1_ASM1316695v1_gemic.fna	93	A
CP053601.1	GCF_013166975.1_ASM1316697v1_gemic.fna	93	A
CP053603.1	GCF_013166995.1_ASM1316699v1_gemic.fna	10	A
CP053602.1	GCF_013167015.1_ASM1316701v1_gemic.fna	93	A
CP053604.1	GCF_013167035.1_ASM1316703v1_gemic.fna	1060	A
CP053605.1	GCF_013167055.1_ASM1316705v1_gemic.fna	10	A
CP053607.1	GCF_013167075.1_ASM1316707v1_gemic.fna	1060	A
CP038282.1	GCF_013167135.1_ASM1316713v1_gemic.fna	11	E	yes
CP038284.1	GCF_013167155.1_ASM1316715v1_gemic.fna	11	E	yes
CP038287.1	GCF_013167175.1_ASM1316717v1_gemic.fna	11	E	yes
CP038290.1	GCF_013167195.1_ASM1316719v1_gemic.fna	11	E	yes
CP038292.1	GCF_013167235.1_ASM1316723v1_gemic.fna	11	E	yes
CP038295.1	GCF_013167255.1_ASM1316725v1_gemic.fna	335	E	yes
CP038300.1	GCF_013167275.1_ASM1316727v1_gemic.fna	5560	E	yes
CP038302.1	GCF_013167295.1_ASM1316729v1_gemic.fna	11	E	yes
CP038305.1	GCF_013167315.1_ASM1316731v1_gemic.fna	11	E	yes
CP038309.1	GCF_013167335.1_ASM1316733v1_gemic.fna	11	E	yes
CP038313.1	GCF_013167355.1_ASM1316735v1_gemic.fna	11	E	yes
CP038316.1	GCF_013167375.1_ASM1316737v1_gemic.fna	11	E	yes
CP038319.1	GCF_013167395.1_ASM1316739v1_gemic.fna	11	E	yes
CP038321.1	GCF_013167415.1_ASM1316741v1_gemic.fna	11	E	yes
CP038324.1	GCF_013167435.1_ASM1316743v1_gemic.fna	11	E	yes
CP038328.1	GCF_013167455.1_ASM1316745v1_gemic.fna	11	E	yes
CP038333.1	GCF_013167475.1_ASM1316747v1_gemic.fna	11	E	yes
CP038336.1	GCF_013167495.1_ASM1316749v1_gemic.fna	11	E	yes
CP038339.1	GCF_013167515.1_ASM1316751v1_gemic.fna	11	E	yes
CP038342.1	GCF_013167535.1_ASM1316753v1_gemic.fna	11	E	yes
CP038344.1	GCF_013167555.1_ASM1316755v1_gemic.fna	11	E	yes
CP038346.1	GCF_013167575.1_ASM1316757v1_gemic.fna	11	E	yes
CP038349.1	GCF_013167595.1_ASM1316759v1_gemic.fna	11	E	yes
CP038351.1	GCF_013167615.1_ASM1316761v1_gemic.fna	11	E	yes
CP038353.1	GCF_013167635.1_ASM1316763v1_gemic.fna	11	E	yes
CP038355.1	GCF_013167655.1_ASM1316765v1_gemic.fna	11	E	yes
CP038357.1	GCF_013167675.1_ASM1316767v1_gemic.fna	11	E	yes
CP038360.1	GCF_013167695.1_ASM1316769v1_gemic.fna	11	E	yes
CP038363.1	GCF_013167715.1_ASM1316771v1_gemic.fna	11	E	yes
CP038366.1	GCF_013167735.1_ASM1316773v1_gemic.fna	11	E	yes
CP038369.1	GCF_013167755.1_ASM1316775v1_gemic.fna	11	E	yes
CP038372.1	GCF_013167775.1_ASM1316777v1_gemic.fna	11	E	yes
CP038374.1	GCF_013167795.1_ASM1316779v1_gemic.fna	5516	E	yes
CP038376.1	GCF_013167815.1_ASM1316781v1_gemic.fna	11	E	yes
CP038380.1	GCF_013167875.1_ASM1316787v1_gemic.fna	11	E	yes
CP038383.1	GCF_013167935.1_ASM1316793v1_gemic.fna	61	E
CP038386.1	GCF_013167975.1_ASM1316797v1_gemic.fna	335	E	yes
CP038389.1	GCF_013167995.1_ASM1316799v1_gemic.fna	335	E	yes
CP038394.1	GCF_013168015.1_ASM1316801v1_gemic.fna	7444	E	yes
CP038398.1	GCF_013168035.1_ASM1316803v1_gemic.fna	11	E	yes
CP038402.1	GCF_013168055.1_ASM1316805v1_gemic.fna	11	E	yes
CP038405.1	GCF_013168075.1_ASM1316807v1_gemic.fna	11	E	yes
CP038408.1	GCF_013168095.1_ASM1316809v1_gemic.fna	11	E	yes
CP038412.1	GCF_013168115.1_ASM1316811v1_gemic.fna	11	E	yes
CP038414.1	GCF_013168135.1_ASM1316813v1_gemic.fna	11	E	yes
CP038416.1	GCF_013168155.1_ASM1316815v1_gemic.fna	11	E	yes
CP038419.1	GCF_013168175.1_ASM1316817v1_gemic.fna	11	E	yes
CP038421.1	GCF_013168195.1_ASM1316819v1_gemic.fna	11	E	yes
CP038423.1	GCF_013168215.1_ASM1316821v1_gemic.fna	11	E	yes
CP038425.1	GCF_013168235.1_ASM1316823v1_gemic.fna	11	E	yes
CP038428.1	GCF_013168255.1_ASM1316825v1_gemic.fna	11	E	yes
CP053720.1	GCF_013201175.1_ASM1320117v1_gemic.fna	48	A
CP053723.1	GCF_013201195.1_ASM1320119v1_gemic.fna	5229	B1
CP053730.1	GCF_013201215.1_ASM1320121v1_gemic.fna	-
CP053736.1	GCF_013201235.1_ASM1320123v1_gemic.fna	34	A
CP053731.1	GCF_013201255.1_ASM1320125v1_gemic.fna	971	B1
CP053785.1	GCF_013201505.1_ASM1320150v1_gemic.fna	1998
CP053787.1	GCF_013201525.1_ASM1320152v1_gemic.fna	48	A
CP047609.1	GCF_013282195.1_ASM1328219v1_gemic.fna	405	D	yes
CP042878.1	GCF_013282275.1_ASM1328227v1_gemic.fna	38	D	yes	yes
CP042892.1	GCF_013282315.1_ASM1328231v1_gemic.fna	1286	A	yes
CP043406.1	GCF_013282335.1_ASM1328233v1_gemic.fna	69	D	yes	yes
CP044403.1	GCF_013282355.1_ASM1328235v1_gemic.fna	405	D	yes
CP046396.1	GCF_013305705.1_ASM1330570v1_gemic.fna	648	F	yes	yes
CP054345.1	GCF_013315675.1_ASM1331567v1_gemic.fna	550	B2	yes	yes
CP054353.1	GCF_013315695.1_ASM1331569v1_gemic.fna	379	F	yes	yes
CP054363.1	GCF_013315715.1_ASM1331571v1_gemic.fna	657	F
CP054368.1	GCF_013315735.1_ASM1331573v1_gemic.fna	1155	B2
CP054371.1	GCF_013315755.1_ASM1331575v1_gemic.fna	57	E
CP051765.1	GCF_013315975.1_ASM1331597v1_gemic.fna	5974	B1
CP053284.1	GCF_013315995.1_ASM1331599v1_gemic.fna	8125	A	yes
CP047405.1	GCF_013317085.1_ASM1331708v1_gemic.fna	101	B1	yes
AP023190.1	GCF_013340785.1_ASM1334078v1_gemic.fna	1011	D
AP023197.1	GCF_013340805.1_ASM1334080v1_gemic.fna	1011	D
AP023205.1	GCF_013340825.1_ASM1334082v1_gemic.fna	2040	A
CP054556.1	GCF_013342925.1_ASM1334292v1_gemic.fna	457	F
CP039834.1	GCF_013343595.1_ASM1334359v1_gemic.fna	11	E	yes
CP039837.1	GCF_013343615.1_ASM1334361v1_gemic.fna	335	E	yes
CP040107.1	GCF_013343635.1_ASM1334363v1_gemic.fna	11	E	yes
CP054940.1	GCF_013357345.1_ASM1335734v1_gemic.fna	101	B1	yes
CP050498.1	GCF_013357365.1_ASM1335736v1_gemic.fna	17	B1
CP055251.1	GCF_013371685.1_ASM1337168v1_gemic.fna	602	B1
CP055256.1	GCF_013371725.1_ASM1337172v1_gemic.fna	156	B1
CP055259.1	GCF_013371745.1_ASM1337174v1_gemic.fna	1788	A
CP054214.1	GCF_013372305.1_ASM1337230v1_gemic.fna	1193	B2	yes	yes
CP054219.1	GCF_013372325.1_ASM1337232v1_gemic.fna	131	B2	yes	yes
CP054224.1	GCF_013372345.1_ASM1337234v1_gemic.fna	216	A	yes
CP054227.1	GCF_013372365.1_ASM1337236v1_gemic.fna	394	D
CP054230.1	GCF_013372385.1_ASM1337238v1_gemic.fna	73	B2	yes
CP054232.1	GCF_013372405.1_ASM1337240v1_gemic.fna	2279	B2	yes
CP054236.1	GCF_013372425.1_ASM1337242v1_gemic.fna	73	B2	yes
AP023219.2	GCF_013374235.2_ASM1337423v2_gemic.fna	-
AP023224.1	GCF_013374255.1_ASM1337425v1_gemic.fna	410	C
AP023226.1	GCF_013374275.1_ASM1337427v1_gemic.fna	10	A	yes	yes
AP023230.2	GCF_013374295.2_ASM1337429v2_gemic.fna	-
AP023235.1	GCF_013374315.1_ASM1337431v1_gemic.fna	48	A
AP023237.1	GCF_013374335.1_ASM1337433v1_gemic.fna	410	C
CP051158.1	GCF_013376515.1_ASM1337651v1_gemic.fna	1437		yes
CP049967.1	GCF_013376575.1_ASM1337657v1_gemic.fna	7505	B1
CP038859.1	GCF_013376895.1_ASM1337689v1_gemic.fna	-
CP058223.1	GCF_013388275.1_ASM1338827v1_gemic.fna	69	D	yes
CP058308.1	GCF_013389615.1_ASM1338961v1_gemic.fna	155	B1
CP058302.1	GCF_013389695.1_ASM1338969v1_gemic.fna	1788	A
CP053296.1	GCF_013390265.1_ASM1339026v1_gemic.fna	550	B2	yes	yes
CP058355.1	GCF_013391825.1_ASM1339182v1_gemic.fna	716	A	yes
CP040090.1	GCF_013393825.1_ASM1339382v1_gemic.fna	3107	A	yes
CP053079.1	GCF_013394575.1_ASM1339457v1_gemic.fna	537	B2	yes
CP058571.1	GCF_013402855.1_ASM1340285v1_gemic.fna	10	A	yes
CP058574.1	GCF_013402895.1_ASM1340289v1_gemic.fna	69	D	yes	yes
CP058948.1	GCF_013423805.1_ASM1342380v1_gemic.fna	10	A
CP059043.1	GCF_013425935.1_ASM1342593v1_gemic.fna	10	A
CP059003.1	GCF_013425955.1_ASM1342595v1_gemic.fna	354	F	yes	yes
CP058651.1	GCF_013426075.1_ASM1342607v1_gemic.fna	410	C
CP058656.1	GCF_013426095.1_ASM1342609v1_gemic.fna	410	C
CP058661.1	GCF_013426115.1_ASM1342611v1_gemic.fna	3835	A
CP053851.1	GCF_013459015.1_ASM1345901v1_gemic.fna	457	F	yes
CP053852.1	GCF_013459175.1_ASM1345917v1_gemic.fna	457	F
CP059288.1	GCF_013694285.1_ASM1369428v1_gemic.fna	48	A
CP059281.1	GCF_013694325.1_ASM1369432v1_gemic.fna	131	B2	yes	yes
CP059283.1	GCF_013694345.1_ASM1369434v1_gemic.fna	4656	A	yes
CP059279.1	GCF_013694465.1_ASM1369446v1_gemic.fna	131	B2	yes	yes
CP058682.2	GCF_014058445.2_ASM1405844v2_gemic.fna	21	B1	yes
CP050047.1	GCF_014075335.1_ASM1407533v1_gemic.fna	-
CP050044.1	GCF_014075475.1_ASM1407547v1_gemic.fna	7187	A
CP050040.1	GCF_014075595.1_ASM1407559v1_gemic.fna	7366	A	yes
CP050036.1	GCF_014075795.1_ASM1407579v1_gemic.fna	48	A	yes
CP050031.1	GCF_014075915.1_ASM1407591v1_gemic.fna	48	A	yes
CP063369.1	GCF_014076685.2_ASM1407668v2_gemic.fna	1286	A
CP059840.2	GCF_014117345.2_ASM1411734v2_gemic.fna	15	B2	yes
CP059723.1	GCF_014117405.1_ASM1411740v1_gemic.fna	10	A
AP021935.1	GCF_014157395.1_ASM1415739v1_gemic.fna	38	D	yes	yes
AP022107.1	GCF_014160155.1_ASM1416015v1_gemic.fna	58	B1
AP022221.1	GCF_014162235.1_ASM1416223v1_gemic.fna	38	D	yes	yes
AP021914.1	GCF_014168595.1_ASM1416859v1_gemic.fna	602	B1
AP021933.1	GCF_014168675.1_ASM1416867v1_gemic.fna	457	F
AP021944.1	GCF_014168735.1_ASM1416873v1_gemic.fna	533	B1
AP021946.1	GCF_014168755.1_ASM1416875v1_gemic.fna	10	A	yes
AP021963.1	GCF_014168775.1_ASM1416877v1_gemic.fna	1193	B2	yes	yes
AP021998.1	GCF_014168835.1_ASM1416883v1_gemic.fna	131	B2	yes	yes
AP022003.1	GCF_014168855.1_ASM1416885v1_gemic.fna	-
AP022030.1	GCF_014168935.1_ASM1416893v1_gemic.fna	744	A	yes
AP022032.1	GCF_014168955.1_ASM1416895v1_gemic.fna	131	B2	yes	yes
AP022036.1	GCF_014168975.1_ASM1416897v1_gemic.fna	1148	B1
AP022044.1	GCF_014169015.1_ASM1416901v1_gemic.fna	131	B2	yes	yes
AP022049.1	GCF_014169035.1_ASM1416903v1_gemic.fna	2003	D	yes	yes
AP022064.1	GCF_014169095.1_ASM1416909v1_gemic.fna	131	B2	yes	yes
AP022069.1	GCF_014169115.1_ASM1416911v1_gemic.fna	405	D	yes	yes
AP022095.1	GCF_014169155.1_ASM1416915v1_gemic.fna	3941	A
AP022098.1	GCF_014169175.1_ASM1416917v1_gemic.fna	648	F	yes	yes
AP022105.1	GCF_014169195.1_ASM1416919v1_gemic.fna	10	A	yes
AP022120.1	GCF_014169275.1_ASM1416927v1_gemic.fna	2025	B1
AP022159.1	GCF_014169395.1_ASM1416939v1_gemic.fna	38	D	yes	yes
AP022161.1	GCF_014169415.1_ASM1416941v1_gemic.fna	3177	F	yes	yes
AP022171.1	GCF_014169435.1_ASM1416943v1_gemic.fna	131	B2	yes	yes
AP022173.1	GCF_014169455.1_ASM1416945v1_gemic.fna	69	D	yes	yes
AP022177.1	GCF_014169475.1_ASM1416947v1_gemic.fna	10	A
AP022207.1	GCF_014169575.1_ASM1416957v1_gemic.fna	405	D	yes	yes
AP022215.1	GCF_014169595.1_ASM1416959v1_gemic.fna	641	B1
AP022222.1	GCF_014169615.1_ASM1416961v1_gemic.fna	69	D	yes
AP022245.1	GCF_014169695.1_ASM1416969v1_gemic.fna	542	A	yes
AP022261.1	GCF_014169775.1_ASM1416977v1_gemic.fna	2858
AP022287.1	GCF_014169855.1_ASM1416985v1_gemic.fna	38	D	yes	yes
AP022295.1	GCF_014169895.1_ASM1416989v1_gemic.fna	847	B1
AP022298.1	GCF_014169915.1_ASM1416991v1_gemic.fna	130	E	yes
CP054282.1	GCF_014169995.1_ASM1416999v1_gemic.fna	2178	B1
CP059907.1	GCF_014170615.1_ASM1417061v1_gemic.fna	117	F
CP059917.1	GCF_014170675.1_ASM1417067v1_gemic.fna	3258	F	yes
CP059929.1	GCF_014170735.1_ASM1417073v1_gemic.fna	206	A
CP059947.1	GCF_014170975.1_ASM1417097v1_gemic.fna	58	B1
AP022087.1	GCF_014171015.1_ASM1417101v1_gemic.fna	70	D	yes
CP047277.1	GCF_014189395.1_ASM1418939v1_gemic.fna	10	A
CP051609.1	GCF_014217135.1_ASM1421713v1_gemic.fna	131	B2	yes	yes
CP051615.1	GCF_014217155.1_ASM1421715v1_gemic.fna	131	B2	yes	yes
CP051263.1	GCF_014262945.1_ASM1426294v1_gemic.fna	73	B2	yes
CP060121.1	GCF_014263375.1_ASM1426337v1_gemic.fna	93	A
CP060057.1	GCF_014295215.1_ASM1429521v1_gemic.fna	10	A	yes
CP060061.1	GCF_014295235.1_ASM1429523v1_gemic.fna	10	A	yes
CP060073.1	GCF_014295255.1_ASM1429525v1_gemic.fna	10	A	yes
CP060075.1	GCF_014295275.1_ASM1429527v1_gemic.fna	472	A	yes
CP060065.1	GCF_014295295.1_ASM1429529v1_gemic.fna	10	A	yes
CP060083.1	GCF_014295315.1_ASM1429531v1_gemic.fna	10	A	yes
CP060708.1	GCF_014338505.1_ASM1433850v1_gemic.fna	-
CP060709.1	GCF_014338525.1_ASM1433852v1_gemic.fna	10	A
CP060748.1	GCF_014361285.1_ASM1436128v1_gemic.fna	48	A
CP049118.1	GCF_014522225.1_ASM1452222v1_gemic.fna	773	A
CP058596.1	GCF_014522245.1_ASM1452224v1_gemic.fna	73	B2	yes
CP061206.1	GCF_014541045.1_ASM1454104v1_gemic.fna	73	B2	yes	yes
CP061329.1	GCF_014605875.1_ASM1460587v1_gemic.fna	297	B1
CP024659.1	GCF_014607515.1_ASM1460751v1_gemic.fna	32	D	yes
CP031343.1	GCF_014607535.1_ASM1460753v1_gemic.fna	32	D	yes
CP031355.1	GCF_014607555.1_ASM1460755v1_gemic.fna	32	D	yes
CP035767.1	GCF_014607575.1_ASM1460757v1_gemic.fna	-
CP061185.1	GCF_014622725.1_ASM1462272v1_gemic.fna	1485	F	yes
CP031341.1	GCF_014622965.1_ASM1462296v1_gemic.fna	32	D	yes
CP035772.1	GCF_014622985.1_ASM1462298v1_gemic.fna	32	D	yes
CP035770.1	GCF_014623185.1_ASM1462318v1_gemic.fna	32	D	yes
CP035768.1	GCF_014623205.1_ASM1462320v1_gemic.fna	-
CP031353.1	GCF_014623225.1_ASM1462322v1_gemic.fna	32	D	yes
CP031349.1	GCF_014623245.1_ASM1462324v1_gemic.fna	32	D	yes
CP031345.1	GCF_014623405.1_ASM1462340v1_gemic.fna	32	D	yes
CP031347.1	GCF_014623425.1_ASM1462342v1_gemic.fna	32	D	yes
CP061337.1	GCF_014656605.1_ASM1465660v1_gemic.fna	69	D
CP061339.1	GCF_014656625.1_ASM1465662v1_gemic.fna	69	D
AP023427.1	GCF_014679325.1_ASM1467932v1_gemic.fna	48	A
CP061530.1	GCF_014705965.1_ASM1470596v1_gemic.fna	2491	A
CP061749.1	GCF_014770655.1_ASM1477065v1_gemic.fna	399	A	yes
CP061754.1	GCF_014770895.1_ASM1477089v1_gemic.fna	5791	A
CP061758.1	GCF_014771055.1_ASM1477105v1_gemic.fna	215	A
CP061764.1	GCF_014771275.1_ASM1477127v1_gemic.fna	1429	A
CP061914.1	GCF_014805805.1_ASM1480580v1_gemic.fna	297	B1	yes
CP062160.1	GCF_014825845.1_ASM1482584v1_gemic.fna	11	E	yes
CP058618.1	GCF_014826015.1_ASM1482601v1_gemic.fna	410	C
CP062204.1	GCF_014854575.1_ASM1485457v1_gemic.fna	442	B1
CP062211.1	GCF_014854635.1_ASM1485463v1_gemic.fna	101	B1	yes
CP062203.1	GCF_014854675.1_ASM1485467v1_gemic.fna	1	D	yes
CP062228.1	GCF_014858525.1_ASM1485852v1_gemic.fna	95	B2
CP062239.1	GCF_014863625.1_ASM1486362v1_gemic.fna	10	A
CP062240.1	GCF_014863645.1_ASM1486364v1_gemic.fna	10	A
CP062241.1	GCF_014863665.1_ASM1486366v1_gemic.fna	10	A
CP062242.1	GCF_014863685.1_ASM1486368v1_gemic.fna	10	A
CP062243.1	GCF_014863705.1_ASM1486370v1_gemic.fna	10	A
CP062244.1	GCF_014863725.1_ASM1486372v1_gemic.fna	10	A
CP062245.1	GCF_014863745.1_ASM1486374v1_gemic.fna	10	A
CP062247.1	GCF_014863765.1_ASM1486376v1_gemic.fna	10	A
CP062246.1	GCF_014863785.1_ASM1486378v1_gemic.fna	10	A
CP062248.1	GCF_014863805.1_ASM1486380v1_gemic.fna	10	A
CP062249.1	GCF_014863825.1_ASM1486382v1_gemic.fna	10	A
CP062250.1	GCF_014863845.1_ASM1486384v1_gemic.fna	10	A
CP075465.1	GCF_014904135.2_ASM1490413v2_gemic.fna	716	A
CP075477.1	GCF_014904145.2_ASM1490414v2_gemic.fna	641	B1
CP075474.1	GCF_014904175.2_ASM1490417v2_gemic.fna	-
CP075469.1	GCF_014904185.2_ASM1490418v2_gemic.fna	761	A
CP075480.1	GCF_014904215.2_ASM1490421v2_gemic.fna	716	A
CP075484.1	GCF_014904235.2_ASM1490423v2_gemic.fna	641	B1
CP075487.1	GCF_014904265.2_ASM1490426v2_gemic.fna	-
CP075472.1	GCF_014904315.2_ASM1490431v2_gemic.fna	1421	A	yes
CP075462.1	GCF_014904435.2_ASM1490443v2_gemic.fna	761	A
CP062985.1	GCF_014930875.1_ASM1493087v1_gemic.fna	95	B2
CP063046.1	GCF_014930915.1_ASM1493091v1_gemic.fna	12	B2	yes
CP063153.1	GCF_014962565.1_ASM1496256v1_gemic.fna	69	D
CP063214.1	GCF_015033265.1_ASM1503326v1_gemic.fna	1946	B2	yes
AP022409.1	GCF_015135355.1_ASM1513535v1_gemic.fna	224	B1
AP022478.1	GCF_015136715.1_ASM1513671v1_gemic.fna	393	D	yes	yes
AP022482.1	GCF_015136895.1_ASM1513689v1_gemic.fna	-
AP022525.1	GCF_015138575.1_ASM1513857v1_gemic.fna	131	B2	yes	yes
AP022533.1	GCF_015138955.1_ASM1513895v1_gemic.fna	73	B2	yes
AP022536.1	GCF_015139155.1_ASM1513915v1_gemic.fna	393	D	yes	yes
AP022540.1	GCF_015139375.1_ASM1513937v1_gemic.fna	1011	D
AP022549.1	GCF_015139735.1_ASM1513973v1_gemic.fna	131	B2	yes	yes
CP063774.1	GCF_015277555.1_ASM1527755v1_gemic.fna	131	B2	yes	yes
CP063983.1	GCF_015290725.1_ASM1529072v1_gemic.fna	73	B2	yes
CP031706.1	GCF_015291785.1_ASM1529178v1_gemic.fna	392	B1
CP032679.1	GCF_015291845.1_ASM1529184v1_gemic.fna	10	A
CP064167.1	GCF_015353135.1_ASM1535313v1_gemic.fna	11	E	yes
AP022811.1	GCF_015508805.1_ASM1550880v1_gemic.fna	3570	B1
AP022815.1	GCF_015509005.1_ASM1550900v1_gemic.fna	3570	B1
CP064678.1	GCF_015534935.1_ASM1553493v1_gemic.fna	10	A
CP064679.1	GCF_015534955.1_ASM1553495v1_gemic.fna	10	A
CP064680.1	GCF_015534975.1_ASM1553497v1_gemic.fna	10	A
CP064681.1	GCF_015534995.1_ASM1553499v1_gemic.fna	10	A
CP064682.1	GCF_015535015.1_ASM1553501v1_gemic.fna	10	A
CP062811.1	GCF_015571535.1_ASM1557153v1_gemic.fna	543	E
CP062815.1	GCF_015571555.1_ASM1557155v1_gemic.fna	761	A	yes
CP062824.1	GCF_015571595.1_ASM1557159v1_gemic.fna	5135	D
CP062826.1	GCF_015571615.1_ASM1557161v1_gemic.fna	761	A	yes
CP062832.1	GCF_015571635.1_ASM1557163v1_gemic.fna	761	A	yes
CP062838.1	GCF_015571655.1_ASM1557165v1_gemic.fna	761	A	yes
CP062851.1	GCF_015571675.1_ASM1557167v1_gemic.fna	46	A
CP062853.1	GCF_015571695.1_ASM1557169v1_gemic.fna	46	A
CP062855.1	GCF_015571715.1_ASM1557171v1_gemic.fna	88	C
CP062865.1	GCF_015571735.1_ASM1557173v1_gemic.fna	101	B1	yes
CP062871.1	GCF_015571755.1_ASM1557175v1_gemic.fna	603	B1	yes
CP062883.1	GCF_015571775.1_ASM1557177v1_gemic.fna	761	A	yes
CP062889.1	GCF_015571795.1_ASM1557179v1_gemic.fna	101	B1	yes
CP062863.1	GCF_015571815.1_ASM1557181v1_gemic.fna	48	A	yes
CP062868.1	GCF_015571835.1_ASM1557183v1_gemic.fna	101	B1	yes
CP062876.1	GCF_015571855.1_ASM1557185v1_gemic.fna	5502	A	yes
CP062895.1	GCF_015571875.1_ASM1557187v1_gemic.fna	761	A	yes
CP062901.1	GCF_015571895.1_ASM1557189v1_gemic.fna	939	A
CP062910.1	GCF_015571915.1_ASM1557191v1_gemic.fna	75	B1
CP062908.1	GCF_015571955.1_ASM1557195v1_gemic.fna	48	A	yes
CP064825.1	GCF_015644765.1_ASM1564476v1_gemic.fna	95	B2
CP064847.1	GCF_015649805.1_ASM1564980v1_gemic.fna	1722	F
CP065152.1	GCF_015697215.1_ASM1569721v1_gemic.fna	6570	B2	yes
CP058342.1	GCF_015843075.1_ASM1584307v1_gemic.fna	167	A	yes
CP047710.1	GCF_015910185.1_ASM1591018v1_gemic.fna	131	B2	yes	yes
CP065607.1	GCF_016026195.1_ASM1602619v1_gemic.fna	7444	E	yes
CP065611.1	GCF_016026215.1_ASM1602621v1_gemic.fna	281	A
CP065613.1	GCF_016026235.1_ASM1602623v1_gemic.fna	280	D
CP065615.1	GCF_016026335.1_ASM1602633v1_gemic.fna	279	D
CP065624.1	GCF_016026375.1_ASM1602637v1_gemic.fna	4627	B1
CP065970.1	GCF_016126995.1_ASM1612699v1_gemic.fna	1807	C	yes
CP066032.1	GCF_016127695.1_ASM1612769v1_gemic.fna	3	B1	yes
CP066144.1	GCF_016132505.1_ASM1613250v1_gemic.fna	73	B2	yes
CP075697.1	GCF_016403625.2_ASM1640362v2_gemic.fna	33	B1	yes
CP075665.1	GCF_016403675.2_ASM1640367v2_gemic.fna	33	B1
CP075663.1	GCF_016403875.2_ASM1640387v2_gemic.fna	442	B1	yes
CP075649.1	GCF_016403975.2_ASM1640397v2_gemic.fna	641	B1	yes
CP075652.1	GCF_016404015.2_ASM1640401v2_gemic.fna	33	B1	yes
CP075852.1	GCF_016404165.2_ASM1640416v2_gemic.fna	33	B1
CP075640.1	GCF_016404325.2_ASM1640432v2_gemic.fna	33	B1
CP075627.1	GCF_016404405.2_ASM1640440v2_gemic.fna	442	B1	yes
CP075632.1	GCF_016404485.2_ASM1640448v2_gemic.fna	-
CP061101.1	GCF_016432785.1_ASM1643278v1_gemic.fna	940	B1
CP061108.1	GCF_016432805.1_ASM1643280v1_gemic.fna	410	C
CP048821.1	GCF_016446335.1_ASM1644633v1_gemic.fna	48	A	yes
CP066759.1	GCF_016458885.1_ASM1645888v1_gemic.fna	11	E	yes
CP066756.1	GCF_016458905.1_ASM1645890v1_gemic.fna	11	E	yes
CP066753.1	GCF_016458925.1_ASM1645892v1_gemic.fna	11	E	yes
CP066748.1	GCF_016458945.1_ASM1645894v1_gemic.fna	11	E	yes
AP023286.1	GCF_016592875.1_ASM1659287v1_gemic.fna	10	A
CP066806.1	GCF_016598635.1_ASM1659863v1_gemic.fna	1722	F	yes	yes
AP024205.1	GCF_016629485.1_ASM1662948v1_gemic.fna	746	A
CP067994.1	GCF_016659085.1_ASM1665908v1_gemic.fna	10	A
CP068035.1	GCF_016696665.1_ASM1669666v1_gemic.fna	88	C	yes
CP068155.1	GCF_016728085.1_ASM1672808v1_gemic.fna	3854	A
AP022326.1	GCF_016756455.1_ASM1675645v1_gemic.fna	131	B2	yes	yes
CP068394.1	GCF_016757655.1_ASM1675765v1_gemic.fna	141	B2	yes
CP056077.1	GCF_016767775.1_ASM1676777v1_gemic.fna	355	B2
CP068591.1	GCF_016772495.1_ASM1677249v1_gemic.fna	155	B1
CP068706.1	GCF_016774415.1_ASM1677441v1_gemic.fna	10	A
CP068825.1	GCF_016775805.1_ASM1677580v1_gemic.fna	69	D	yes	yes
CP068821.1	GCF_016775825.1_ASM1677582v1_gemic.fna	38	D	yes
CP068805.1	GCF_016775845.1_ASM1677584v1_gemic.fna	38	D
CP068826.1	GCF_016775865.1_ASM1677586v1_gemic.fna	38	D	yes	yes
CP068829.1	GCF_016775885.1_ASM1677588v1_gemic.fna	38	D	yes	yes
CP068828.1	GCF_016775905.1_ASM1677590v1_gemic.fna	69	D	yes	yes
CP068822.1	GCF_016775925.1_ASM1677592v1_gemic.fna	127	B2	yes
CP068812.1	GCF_016775945.1_ASM1677594v1_gemic.fna	38	D	yes	yes
CP068820.1	GCF_016775965.1_ASM1677596v1_gemic.fna	38	D	yes	yes
CP068827.1	GCF_016775985.1_ASM1677598v1_gemic.fna	38	D	yes	yes
CP068823.1	GCF_016776005.1_ASM1677600v1_gemic.fna	1722	F
CP068824.1	GCF_016776025.1_ASM1677602v1_gemic.fna	38	D	yes	yes
CP068804.1	GCF_016776045.1_ASM1677604v1_gemic.fna	38	D	yes	yes
CP068800.1	GCF_016776065.1_ASM1677606v1_gemic.fna	38	D
CP068814.1	GCF_016776085.1_ASM1677608v1_gemic.fna	38	D
CP068819.1	GCF_016776105.1_ASM1677610v1_gemic.fna	38	D	yes
CP068809.1	GCF_016776125.1_ASM1677612v1_gemic.fna	127	B2	yes
CP068811.1	GCF_016776145.1_ASM1677614v1_gemic.fna	38	D	yes
CP068813.1	GCF_016776165.1_ASM1677616v1_gemic.fna	38	D
CP068817.1	GCF_016776185.1_ASM1677618v1_gemic.fna	127	B2	yes
CP068818.1	GCF_016776205.1_ASM1677620v1_gemic.fna	38	D
CP068816.1	GCF_016776225.1_ASM1677622v1_gemic.fna	127	B2	yes
CP068810.1	GCF_016776245.1_ASM1677624v1_gemic.fna	38	D
CP068806.1	GCF_016776265.1_ASM1677626v1_gemic.fna	69	D	yes	yes
CP068815.1	GCF_016776285.1_ASM1677628v1_gemic.fna	127	B2	yes
CP068799.1	GCF_016776305.1_ASM1677630v1_gemic.fna	127	B2	yes
CP068807.1	GCF_016776325.1_ASM1677632v1_gemic.fna	38	D	yes	yes
CP068803.1	GCF_016776345.1_ASM1677634v1_gemic.fna	940	B1
CP068802.1	GCF_016776365.1_ASM1677636v1_gemic.fna	349	D
CP068801.1	GCF_016776385.1_ASM1677638v1_gemic.fna	38	D	yes	yes
CP068808.1	GCF_016779865.1_ASM1677986v1_gemic.fna	38	D	yes
CP068795.1	GCF_016780285.1_ASM1678028v1_gemic.fna	361	A
CP068796.1	GCF_016780415.1_ASM1678041v1_gemic.fna	38	D	yes	yes
CP068830.1	GCF_016780575.1_ASM1678057v1_gemic.fna	38	D
CP065136.1	GCF_016780725.1_ASM1678072v1_gemic.fna	405	D
CP048010.1	GCF_016803855.1_ASM1680385v1_gemic.fna	410	C
CP045712.1	GCF_016803875.1_ASM1680387v1_gemic.fna	25	B1
CP046539.1	GCF_016803915.1_ASM1680391v1_gemic.fna	829	B1
CP047600.1	GCF_016803935.1_ASM1680393v1_gemic.fna	28	B2
CP019355.1	GCF_016806005.1_ASM1680600v1_gemic.fna	2169	B1
CP019361.1	GCF_016806025.1_ASM1680602v1_gemic.fna	93	A	yes
CP019392.1	GCF_016806045.1_ASM1680604v1_gemic.fna	354	F
CP069132.1	GCF_016811855.1_ASM1681185v1_gemic.fna	10	A
CP069133.1	GCF_016811875.1_ASM1681187v1_gemic.fna	10	A
CP045206.1	GCF_016864175.1_ASM1686417v1_gemic.fna	140	B2
CP043852.1	GCF_016864475.1_ASM1686447v1_gemic.fna	93	A	yes
CP069438.1	GCF_016888925.1_ASM1688892v1_gemic.fna	12	B2	yes	yes
CP069441.1	GCF_016888965.1_ASM1688896v1_gemic.fna	2604	B2	yes
CP069445.1	GCF_016889025.1_ASM1688902v1_gemic.fna	998	B2	yes
CP069447.1	GCF_016889045.1_ASM1688904v1_gemic.fna	1278	B2	yes
CP069451.1	GCF_016889085.1_ASM1688908v1_gemic.fna	127	B2	yes
CP069453.1	GCF_016889105.1_ASM1688910v1_gemic.fna	420	B2
CP069459.1	GCF_016889125.1_ASM1688912v1_gemic.fna	10	A	yes	yes
CP069480.1	GCF_016889185.1_ASM1688918v1_gemic.fna	127	B2	yes
CP069488.1	GCF_016889265.1_ASM1688926v1_gemic.fna	131	B2	yes	yes
CP069500.1	GCF_016889325.1_ASM1688932v1_gemic.fna	12	B2	yes	yes
CP069707.1	GCF_016889485.1_ASM1688948v1_gemic.fna	202	A	yes
CP069706.1	GCF_016889505.1_ASM1688950v1_gemic.fna	2973	A
CP069709.1	GCF_016889525.1_ASM1688952v1_gemic.fna	7122	A
CP069710.1	GCF_016889545.1_ASM1688954v1_gemic.fna	-
CP069712.1	GCF_016889565.1_ASM1688956v1_gemic.fna	7941	A
CP069501.1	GCF_016889605.1_ASM1688960v1_gemic.fna	457	F
CP069517.1	GCF_016889625.1_ASM1688962v1_gemic.fna	12	B2	yes
CP069522.1	GCF_016889685.1_ASM1688968v1_gemic.fna	141	B2	yes
CP069528.1	GCF_016889725.1_ASM1688972v1_gemic.fna	14	B2	yes	yes
CP069542.1	GCF_016889845.1_ASM1688984v1_gemic.fna	43	A	yes
CP069549.1	GCF_016889865.1_ASM1688986v1_gemic.fna	569	B2
CP069559.1	GCF_016889905.1_ASM1688990v1_gemic.fna	12	B2	yes	yes
CP069571.1	GCF_016890005.1_ASM1689000v1_gemic.fna	93	A	yes
CP069583.1	GCF_016890045.1_ASM1689004v1_gemic.fna	131	B2	yes	yes
CP069589.1	GCF_016890105.1_ASM1689010v1_gemic.fna	131	B2	yes	yes
CP069865.1	GCF_016903275.1_ASM1690327v1_gemic.fna	405	D	yes	yes
CP069882.1	GCF_016903315.1_ASM1690331v1_gemic.fna	69	D	yes	yes
CP069890.1	GCF_016903335.1_ASM1690333v1_gemic.fna	95	B2
CP069893.1	GCF_016903375.1_ASM1690337v1_gemic.fna	117	F
CP069935.1	GCF_016903435.1_ASM1690343v1_gemic.fna	95	B2	yes
CP069945.1	GCF_016903535.1_ASM1690353v1_gemic.fna	491	B2
CP069957.1	GCF_016903595.1_ASM1690359v1_gemic.fna	405	D	yes
CP069990.1	GCF_016903615.1_ASM1690361v1_gemic.fna	95	B2	yes
CP069973.1	GCF_016903815.1_ASM1690381v1_gemic.fna	405	D	yes
CP069978.1	GCF_016903835.1_ASM1690383v1_gemic.fna	95	B2
CP069980.1	GCF_016903855.1_ASM1690385v1_gemic.fna	69	D	yes
CP069996.1	GCF_016903915.1_ASM1690391v1_gemic.fna	95	B2	yes
CP070007.1	GCF_016903935.1_ASM1690393v1_gemic.fna	69	D	yes	yes
CP070026.1	GCF_016903995.1_ASM1690399v1_gemic.fna	10	A
CP070041.1	GCF_016904055.1_ASM1690405v1_gemic.fna	73	B2	yes
CP070045.1	GCF_016904075.1_ASM1690407v1_gemic.fna	95	B2
CP070048.1	GCF_016904115.1_ASM1690411v1_gemic.fna	69	D	yes	yes
CP070063.1	GCF_016904175.1_ASM1690417v1_gemic.fna	420	B2
CP070066.1	GCF_016904195.1_ASM1690419v1_gemic.fna	1231	B2
CP070071.1	GCF_016904235.1_ASM1690423v1_gemic.fna	117	F
CP070077.1	GCF_016904255.1_ASM1690425v1_gemic.fna	405	D	yes	yes
CP070098.1	GCF_016904335.1_ASM1690433v1_gemic.fna	405	D	yes	yes
CP070103.1	GCF_016904395.1_ASM1690439v1_gemic.fna	398	A
CP070111.1	GCF_016904435.1_ASM1690443v1_gemic.fna	95	B2	yes
CP070115.1	GCF_016904455.1_ASM1690445v1_gemic.fna	95	B2	yes
CP070124.1	GCF_016904475.1_ASM1690447v1_gemic.fna	95	B2	yes
CP070134.1	GCF_016904495.1_ASM1690449v1_gemic.fna	405	D	yes
CP070148.1	GCF_016904535.1_ASM1690453v1_gemic.fna	95	B2
CP070152.1	GCF_016904555.1_ASM1690455v1_gemic.fna	624	F	yes
CP070157.1	GCF_016904575.1_ASM1690457v1_gemic.fna	38	D	yes	yes
CP070162.1	GCF_016904615.1_ASM1690461v1_gemic.fna	144	B2	yes
CP070170.1	GCF_016904655.1_ASM1690465v1_gemic.fna	969	B2	yes
CP070232.1	GCF_016904695.1_ASM1690469v1_gemic.fna	10	A	yes
CP070593.1	GCF_016939795.1_ASM1693979v1_gemic.fna	131	B2	yes	yes
CP063332.1	GCF_016942475.1_ASM1694247v1_gemic.fna	10	A	yes
CP063341.1	GCF_016942505.1_ASM1694250v1_gemic.fna	654	B1
CP063349.1	GCF_016942535.1_ASM1694253v1_gemic.fna	278	B1
CP063459.1	GCF_016942575.1_ASM1694257v1_gemic.fna	23	C
CP063467.1	GCF_016942595.1_ASM1694259v1_gemic.fna	1585	A
CP063473.1	GCF_016942615.1_ASM1694261v1_gemic.fna	-
CP063476.1	GCF_016942635.1_ASM1694263v1_gemic.fna	648	F	yes
CP063479.1	GCF_016942655.1_ASM1694265v1_gemic.fna	156	B1	yes
CP063483.1	GCF_016944635.1_ASM1694463v1_gemic.fna	10	A	yes
CP063487.1	GCF_016944655.1_ASM1694465v1_gemic.fna	48	A
CP063492.1	GCF_016944675.1_ASM1694467v1_gemic.fna	69	D
CP063499.1	GCF_016944695.1_ASM1694469v1_gemic.fna	165	A
CP063503.1	GCF_016944715.1_ASM1694471v1_gemic.fna	3944	A
CP063511.1	GCF_016944735.1_ASM1694473v1_gemic.fna	542	A
CP063515.1	GCF_016944755.1_ASM1694475v1_gemic.fna	131	B2	yes	yes
CP063518.1	GCF_016944775.1_ASM1694477v1_gemic.fna	4014	B1	yes
CP070902.1	GCF_017088405.1_ASM1708840v1_gemic.fna	7087	A
CP070906.1	GCF_017088425.1_ASM1708842v1_gemic.fna	1011	D
CP070920.1	GCF_017088445.1_ASM1708844v1_gemic.fna	4088	B1
CP070914.1	GCF_017088465.1_ASM1708846v1_gemic.fna	2705	A
CP070930.1	GCF_017088485.1_ASM1708848v1_gemic.fna	2325	A	yes
CP046025.1	GCF_017161035.1_ASM1716103v1_gemic.fna	10	A
CP034106.1	GCF_017161345.1_ASM1716134v1_gemic.fna	206	A
CP062778.1	GCF_017164755.1_ASM1716475v1_gemic.fna	11	E	yes
CP062700.1	GCF_017164775.1_ASM1716477v1_gemic.fna	11	E	yes
CP062702.1	GCF_017164795.1_ASM1716479v1_gemic.fna	11	E	yes
CP062705.1	GCF_017164815.1_ASM1716481v1_gemic.fna	11	E	yes
CP062708.1	GCF_017164835.1_ASM1716483v1_gemic.fna	11	E	yes
CP062711.1	GCF_017164855.1_ASM1716485v1_gemic.fna	11	E	yes
CP062713.1	GCF_017164875.1_ASM1716487v1_gemic.fna	11	E	yes
CP062715.1	GCF_017164895.1_ASM1716489v1_gemic.fna	11	E	yes
CP062717.1	GCF_017164915.1_ASM1716491v1_gemic.fna	11	E	yes
CP062719.1	GCF_017164935.1_ASM1716493v1_gemic.fna	11	E	yes
CP062721.1	GCF_017164955.1_ASM1716495v1_gemic.fna	11	E	yes
CP062723.1	GCF_017164975.1_ASM1716497v1_gemic.fna	11	E	yes
CP062725.1	GCF_017164995.1_ASM1716499v1_gemic.fna	11	E	yes
CP062727.1	GCF_017165015.1_ASM1716501v1_gemic.fna	11	E	yes
CP062729.1	GCF_017165035.1_ASM1716503v1_gemic.fna	11	E	yes
CP062780.1	GCF_017165055.1_ASM1716505v1_gemic.fna	11	E	yes
CP062731.1	GCF_017165075.1_ASM1716507v1_gemic.fna	11	E	yes
CP062733.1	GCF_017165095.1_ASM1716509v1_gemic.fna	11	E	yes
CP062739.1	GCF_017165115.1_ASM1716511v1_gemic.fna	-
CP062736.1	GCF_017165135.1_ASM1716513v1_gemic.fna	11	E	yes
CP062742.1	GCF_017165155.1_ASM1716515v1_gemic.fna	11	E	yes
CP062744.1	GCF_017165215.1_ASM1716521v1_gemic.fna	11	E	yes
CP062746.1	GCF_017165235.1_ASM1716523v1_gemic.fna	11	E	yes
CP062749.1	GCF_017165255.1_ASM1716525v1_gemic.fna	11	E	yes
CP062752.1	GCF_017165275.1_ASM1716527v1_gemic.fna	11	E	yes
CP062755.1	GCF_017165295.1_ASM1716529v1_gemic.fna	11	E	yes
CP062761.1	GCF_017165315.1_ASM1716531v1_gemic.fna	11	E	yes
CP062758.1	GCF_017165335.1_ASM1716533v1_gemic.fna	11	E	yes
CP062763.1	GCF_017165355.1_ASM1716535v1_gemic.fna	11	E	yes
CP062766.1	GCF_017165375.1_ASM1716537v1_gemic.fna	11	E	yes
CP062782.1	GCF_017165395.1_ASM1716539v1_gemic.fna	11	E	yes
CP062769.1	GCF_017165415.1_ASM1716541v1_gemic.fna	11	E	yes
CP062771.1	GCF_017165435.1_ASM1716543v1_gemic.fna	11	E	yes
CP062774.1	GCF_017165455.1_ASM1716545v1_gemic.fna	11	E	yes
CP046416.1	GCF_017310055.1_ASM1731005v1_gemic.fna	10	A	yes
CP064103.1	GCF_017310445.1_ASM1731044v1_gemic.fna	648	F
CP071521.1	GCF_017338715.1_ASM1733871v1_gemic.fna	10	A
CP071375.1	GCF_017348835.2_ASM1734883v2_gemic.fna	799
CP071439.1	GCF_017352035.1_ASM1735203v1_gemic.fna	393	D	yes	yes
CP071436.1	GCF_017352055.1_ASM1735205v1_gemic.fna	46	A
CP071441.1	GCF_017352075.1_ASM1735207v1_gemic.fna	58	B1
CP071522.1	GCF_017356665.1_ASM1735666v1_gemic.fna	95	B2
CP032085.1	GCF_017357505.1_ASM1735750v1_gemic.fna	73	B2	yes
CP038496.1	GCF_017357545.1_ASM1735754v1_gemic.fna	11	E	yes
CP042352.1	GCF_017357565.1_ASM1735756v1_gemic.fna	1294	A
CP043937.1	GCF_017357765.1_ASM1735776v1_gemic.fna	6507	D
CP069646.1	GCF_017570585.1_ASM1757058v1_gemic.fna	93	A
CP069657.1	GCF_017570605.1_ASM1757060v1_gemic.fna	10	A	yes
CP069666.1	GCF_017570625.1_ASM1757062v1_gemic.fna	10	A	yes
CP069677.1	GCF_017570645.1_ASM1757064v1_gemic.fna	162	B1	yes
CP069692.1	GCF_017570685.1_ASM1757068v1_gemic.fna	533	B1	yes
CP066366.1	GCF_017579865.1_ASM1757986v1_gemic.fna	744	A	yes
CP071954.1	GCF_017603565.1_ASM1760356v1_gemic.fna	38	D	yes
CP072054.1	GCF_017604265.1_ASM1760426v1_gemic.fna	10	A
CP067232.1	GCF_017638965.1_ASM1763896v1_gemic.fna	-
CP067235.1	GCF_017638985.1_ASM1763898v1_gemic.fna	354	F	yes
CP067241.1	GCF_017639005.1_ASM1763900v1_gemic.fna	457	F
CP067245.1	GCF_017639025.1_ASM1763902v1_gemic.fna	-
CP067250.1	GCF_017639045.1_ASM1763904v1_gemic.fna	167	A
CP067265.1	GCF_017639105.1_ASM1763910v1_gemic.fna	215	A	yes
CP067299.1	GCF_017639125.1_ASM1763912v1_gemic.fna	10	A	yes
CP067303.1	GCF_017639145.1_ASM1763914v1_gemic.fna	10	A	yes
CP067311.1	GCF_017639165.1_ASM1763916v1_gemic.fna	215	A	yes
CP067307.1	GCF_017639185.1_ASM1763918v1_gemic.fna	1266	E	yes
CP072204.1	GCF_017654165.1_ASM1765416v1_gemic.fna	155	B1
CP072322.1	GCF_017743075.1_ASM1774307v1_gemic.fna	448	B1
CP051849.1	GCF_017815815.1_ASM1781581v1_gemic.fna	1262	B2	yes
CP053211.1	GCF_017868515.1_ASM1786851v1_gemic.fna	6856	A	yes
CP072785.1	GCF_017900955.1_ASM1790095v1_gemic.fna	998	B2	yes
CP072784.1	GCF_017900975.1_ASM1790097v1_gemic.fna	998	B2	yes
CP072786.1	GCF_017900995.1_ASM1790099v1_gemic.fna	998	B2	yes
CP072787.1	GCF_017901015.1_ASM1790101v1_gemic.fna	998	B2	yes
CP072802.1	GCF_017903455.1_ASM1790345v1_gemic.fna	48	A	yes
CP072976.1	GCF_018075285.1_ASM1807528v1_gemic.fna	410	C
CP072980.1	GCF_018075305.1_ASM1807530v1_gemic.fna	131	B2
CP072986.1	GCF_018075345.1_ASM1807534v1_gemic.fna	10	A
CP072539.1	GCF_018085225.1_ASM1808522v1_gemic.fna	6002	A
CP071073.1	GCF_018128405.1_ASM1812840v1_gemic.fna	69	D	yes	yes
CP056036.1	GCF_018141125.1_ASM1814112v1_gemic.fna	69	D	yes
CP056073.1	GCF_018141145.1_ASM1814114v1_gemic.fna	3107	A
CP032066.1	GCF_018141225.1_ASM1814122v1_gemic.fna	117	F
CP032073.1	GCF_018141245.1_ASM1814124v1_gemic.fna	7153	A	yes
CP032078.1	GCF_018141265.1_ASM1814126v1_gemic.fna	2085	F	yes
CP073360.1	GCF_018199975.1_ASM1819997v1_gemic.fna	162	B1
CP073589.1	GCF_018223665.1_ASM1822366v1_gemic.fna	7616	B1
CP073768.1	GCF_018255835.1_ASM1825583v1_gemic.fna	761	A
CP047002.1	GCF_018279085.1_ASM1827908v1_gemic.fna	156	B1
CP047010.1	GCF_018279125.1_ASM1827912v1_gemic.fna	48	A	yes
CP059835.1	GCF_018279225.1_ASM1827922v1_gemic.fna	1403	B1
CP034658.1	GCF_018279585.1_ASM1827958v1_gemic.fna	10	A
CP074120.1	GCF_018316615.1_ASM1831661v1_gemic.fna	167	A	yes
CP070227.1	GCF_018343835.1_ASM1834383v1_gemic.fna	998	B2	yes
CP072858.1	GCF_018361365.1_ASM1836136v1_gemic.fna	167	A
CP074576.1	GCF_018394415.1_ASM1839441v1_gemic.fna	117	F
CP075061.1	GCF_018415975.1_ASM1841597v1_gemic.fna	448	B1
CP075062.1	GCF_018415995.1_ASM1841599v1_gemic.fna	602	B1
CP070962.1	GCF_018417715.1_ASM1841771v1_gemic.fna	10	A
CP075374.1	GCF_018460065.1_ASM1846006v1_gemic.fna	-
CP104384.1	GCF_018499805.2_ASM1849980v2_gemic.fna	227	A
CP091925.1	GCF_018499845.2_ASM1849984v2_gemic.fna	227	A
CP076043.1	GCF_018628815.1_ASM1862881v1_gemic.fna	10	A
CP076123.1	GCF_018734065.1_ASM1873406v1_gemic.fna	127	B2	yes
CP076305.1	GCF_018771465.1_ASM1877146v1_gemic.fna	2851	C
CP076318.1	GCF_018771545.1_ASM1877154v1_gemic.fna	167	A	yes
CP076301.1	GCF_018771585.1_ASM1877158v1_gemic.fna	405	D	yes	yes
CP076344.1	GCF_018798845.1_ASM1879884v1_gemic.fna	1193	B2	yes	yes
CP048915.1	GCF_018884065.1_ASM1888406v1_gemic.fna	410	C
CP035812.1	GCF_018884265.1_ASM1888426v1_gemic.fna	94	B1
CP035817.1	GCF_018884285.1_ASM1888428v1_gemic.fna	58	B1
CP035819.1	GCF_018884305.1_ASM1888430v1_gemic.fna	223	B1
CP035822.1	GCF_018884325.1_ASM1888432v1_gemic.fna	10	A	yes
CP035832.1	GCF_018884345.1_ASM1888434v1_gemic.fna	173	B1
CP035836.1	GCF_018884365.1_ASM1888436v1_gemic.fna	2332	A
CP035841.1	GCF_018884385.1_ASM1888438v1_gemic.fna	443	B1	yes
CP035846.1	GCF_018884405.1_ASM1888440v1_gemic.fna	4	A	yes
CP035850.1	GCF_018884425.1_ASM1888442v1_gemic.fna	278	B1
CP035855.1	GCF_018884445.1_ASM1888444v1_gemic.fna	2332	A	yes
CP035860.1	GCF_018884465.1_ASM1888446v1_gemic.fna	410	C
CP035865.1	GCF_018884485.1_ASM1888448v1_gemic.fna	4121
CP035870.1	GCF_018884505.1_ASM1888450v1_gemic.fna	1312	A	yes
CP035874.1	GCF_018884525.1_ASM1888452v1_gemic.fna	4	A	yes
CP035879.1	GCF_018884545.1_ASM1888454v1_gemic.fna	423	C
CP035882.1	GCF_018884565.1_ASM1888456v1_gemic.fna	2368	A	yes
CP035884.1	GCF_018884585.1_ASM1888458v1_gemic.fna	88	C	yes
CP076645.1	GCF_018966785.1_ASM1896678v1_gemic.fna	2854	A
CP076646.1	GCF_018966845.1_ASM1896684v1_gemic.fna	48	A	yes
CP076654.1	GCF_018968645.1_ASM1896864v1_gemic.fna	23	C
CP069386.1	GCF_018972045.1_ASM1897204v1_gemic.fna	10	A
CP076687.1	GCF_018972205.1_ASM1897220v1_gemic.fna	131	B2	yes	yes
CP076689.1	GCF_018972225.1_ASM1897222v1_gemic.fna	131	B2	yes	yes
CP076697.1	GCF_018972245.1_ASM1897224v1_gemic.fna	131	B2	yes	yes
CP076693.1	GCF_018972265.1_ASM1897226v1_gemic.fna	131	B2	yes	yes
CP076709.1	GCF_018986795.1_ASM1898679v1_gemic.fna	5662	D
CP076706.1	GCF_018986815.1_ASM1898681v1_gemic.fna	452	B2
CP076704.1	GCF_018986835.1_ASM1898683v1_gemic.fna	4496	B1
CP067399.1	GCF_018988345.1_ASM1898834v1_gemic.fna	10	A
CP068041.1	GCF_018988385.1_ASM1898838v1_gemic.fna	167	A	yes
CP074701.1	GCF_019086825.1_ASM1908682v1_gemic.fna	354	F
CP077649.1	GCF_019091005.1_ASM1909100v1_gemic.fna	6198	B1
CP077969.1	GCF_019192625.1_ASM1919262v1_gemic.fna	10	A
CP078137.1	GCF_019211745.1_ASM1921174v1_gemic.fna	196	B1
CP079747.1	GCF_019334385.1_ASM1933438v1_gemic.fna	-
CP079735.1	GCF_019334645.1_ASM1933464v1_gemic.fna	1060	A
CP079736.1	GCF_019334665.1_ASM1933466v1_gemic.fna	1060	A
CP059119.1	GCF_019355455.1_ASM1935545v1_gemic.fna	617	A
CP059125.1	GCF_019355475.1_ASM1935547v1_gemic.fna	410	C
CP059130.1	GCF_019355495.1_ASM1935549v1_gemic.fna	131	B2	yes	yes
CP067342.1	GCF_019357435.1_ASM1935743v1_gemic.fna	93	A	yes
CP089142.1	GCF_019375055.2_ASM1937505v2_gemic.fna	746	A	yes
CP066836.1	GCF_019426265.1_ASM1942626v1_gemic.fna	69	D	yes
CP080116.1	GCF_019428525.1_ASM1942852v1_gemic.fna	131	B2	yes	yes
CP080117.1	GCF_019428545.1_ASM1942854v1_gemic.fna	131	B2	yes	yes
CP080118.1	GCF_019428565.1_ASM1942856v1_gemic.fna	131	B2	yes	yes
CP080119.1	GCF_019428585.1_ASM1942858v1_gemic.fna	131	B2	yes	yes
CP080120.1	GCF_019428605.1_ASM1942860v1_gemic.fna	131	B2
CP080121.1	GCF_019428625.1_ASM1942862v1_gemic.fna	6751	A	yes
CP080126.1	GCF_019428645.1_ASM1942864v1_gemic.fna	351	B1
CP080133.1	GCF_019428665.1_ASM1942866v1_gemic.fna	6751	A
CP080139.1	GCF_019428705.1_ASM1942870v1_gemic.fna	189	A	yes
CP080146.1	GCF_019428725.1_ASM1942872v1_gemic.fna	2253	A
CP080155.1	GCF_019428745.1_ASM1942874v1_gemic.fna	69	D	yes
CP080163.1	GCF_019428765.1_ASM1942876v1_gemic.fna	69	D	yes
CP080172.1	GCF_019428785.1_ASM1942878v1_gemic.fna	155	B1
CP080253.1	GCF_019431145.1_ASM1943114v1_gemic.fna	10	A
CP080255.1	GCF_019431165.1_ASM1943116v1_gemic.fna	38	D
CP080260.1	GCF_019431185.1_ASM1943118v1_gemic.fna	1158	E
CP080223.1	GCF_019431295.1_ASM1943129v1_gemic.fna	-
CP080233.1	GCF_019431315.1_ASM1943131v1_gemic.fna	1	D	yes
CP080235.1	GCF_019431335.1_ASM1943133v1_gemic.fna	1	D	yes
CP076527.1	GCF_019434375.1_ASM1943437v1_gemic.fna	410	C
CP080370.1	GCF_019443365.1_ASM1944336v1_gemic.fna	410	C
CP049839.1	GCF_019443605.1_ASM1944360v1_gemic.fna	1193	B2	yes	yes
CP049852.1	GCF_019443685.1_ASM1944368v1_gemic.fna	1193	B2	yes	yes
CP068279.1	GCF_019551815.1_ASM1955181v1_gemic.fna	10	A
CP068281.1	GCF_019551835.1_ASM1955183v1_gemic.fna	10	A
CP068283.1	GCF_019551855.1_ASM1955185v1_gemic.fna	10	A
CP080620.1	GCF_019599065.1_ASM1959906v1_gemic.fna	1060	A
CP077646.1	GCF_019614825.1_ASM1961482v1_gemic.fna	6198	B1
CP081008.1	GCF_019645795.1_ASM1964579v1_gemic.fna	10	A
CP081010.1	GCF_019645975.1_ASM1964597v1_gemic.fna	73	B2	yes
CP081007.1	GCF_019645995.1_ASM1964599v1_gemic.fna	1060	A
CP081009.1	GCF_019646015.1_ASM1964601v1_gemic.fna	10	A
CP081192.1	GCF_019710415.1_ASM1971041v1_gemic.fna	88	C
CP081306.1	GCF_019720795.1_ASM1972079v1_gemic.fna	410	C
CP081489.1	GCF_019754155.1_ASM1975415v1_gemic.fna	93	A
CP081881.1	GCF_019802685.1_ASM1980268v1_gemic.fna	457	F	yes
CP082120.1	GCF_019843995.1_ASM1984399v1_gemic.fna	2083	B1
CP082127.1	GCF_019844015.1_ASM1984401v1_gemic.fna	167	A	yes
CP082129.1	GCF_019844035.1_ASM1984403v1_gemic.fna	167	A	yes
CP082355.1	GCF_019890835.1_ASM1989083v1_gemic.fna	-
CP082357.1	GCF_019890855.1_ASM1989085v1_gemic.fna	-
CP082349.1	GCF_019891035.1_ASM1989103v1_gemic.fna	2008	B1
CP082824.1	GCF_019915505.1_ASM1991550v1_gemic.fna	-
CP082831.1	GCF_019915525.1_ASM1991552v1_gemic.fna	131	B2	yes	yes
CP082827.1	GCF_019915545.1_ASM1991554v1_gemic.fna	69	D	yes	yes
CP081677.1	GCF_019969485.1_ASM1996948v1_gemic.fna	399	A
CP081767.1	GCF_019969505.1_ASM1996950v1_gemic.fna	399	A
CP081684.1	GCF_019969525.1_ASM1996952v1_gemic.fna	399	A
CP081774.1	GCF_019969545.1_ASM1996954v1_gemic.fna	399	A
CP081690.1	GCF_019969565.1_ASM1996956v1_gemic.fna	399	A
CP081782.1	GCF_019969585.1_ASM1996958v1_gemic.fna	399	A
CP081791.1	GCF_019969605.1_ASM1996960v1_gemic.fna	3202	A	yes
CP081698.1	GCF_019969625.1_ASM1996962v1_gemic.fna	1072	A
CP081701.1	GCF_019969645.1_ASM1996964v1_gemic.fna	3202	A	yes
CP073718.1	GCF_019970895.1_ASM1997089v1_gemic.fna	3202	A	yes
CP073719.1	GCF_019970955.1_ASM1997095v1_gemic.fna	3202	A	yes
CP081706.1	GCF_019970975.1_ASM1997097v1_gemic.fna	3202	A	yes
CP081711.1	GCF_019970995.1_ASM1997099v1_gemic.fna	1415	A
CP081713.1	GCF_019971015.1_ASM1997101v1_gemic.fna	635	A	yes
CP081719.1	GCF_019971035.1_ASM1997103v1_gemic.fna	635	A	yes
CP081724.1	GCF_019971055.1_ASM1997105v1_gemic.fna	635	A	yes
CP081742.1	GCF_019971075.1_ASM1997107v1_gemic.fna	635	A	yes
CP081762.1	GCF_019971115.1_ASM1997111v1_gemic.fna	635	A	yes
AP024687.1	GCF_019973795.1_ASM1997379v1_gemic.fna	648	F	yes	yes
AP024518.1	GCF_019976835.1_ASM1997683v1_gemic.fna	224	B1
AP024521.1	GCF_019976915.1_ASM1997691v1_gemic.fna	224	B1
CP076404.1	GCF_020023255.1_ASM2002325v1_gemic.fna	10	A
CP083273.1	GCF_020034575.1_ASM2003457v1_gemic.fna	93	A
CP083274.1	GCF_020034595.1_ASM2003459v1_gemic.fna	93	A
CP083263.1	GCF_020034635.1_ASM2003463v1_gemic.fna	642	B1
CP083410.1	GCF_020042705.1_ASM2004270v1_gemic.fna	10	A
CP083585.1	GCF_020091645.1_ASM2009164v1_gemic.fna	1140	E
CP083701.1	GCF_020149465.1_ASM2014946v1_gemic.fna	361	A	yes
CP083877.1	GCF_020149605.1_ASM2014960v1_gemic.fna	167	A
CP083872.1	GCF_020149625.1_ASM2014962v1_gemic.fna	167	A
CP083888.1	GCF_020149645.1_ASM2014964v1_gemic.fna	90	C
CP083886.1	GCF_020149665.1_ASM2014966v1_gemic.fna	10	A	yes
CP083880.1	GCF_020149685.1_ASM2014968v1_gemic.fna	167	A
CP083869.1	GCF_020149705.1_ASM2014970v1_gemic.fna	167	A
CP084026.1	GCF_020181535.1_ASM2018153v1_gemic.fna	10	A
CP080246.1	GCF_020190405.1_ASM2019040v1_gemic.fna	73	B2	yes	yes
CP084096.1	GCF_020217445.1_ASM2021744v1_gemic.fna	57	E	yes
CP073624.1	GCF_020388055.1_ASM2038805v1_gemic.fna	6002	A
CP084529.1	GCF_020410665.1_ASM2041066v1_gemic.fna	10	A
CP076245.1	GCF_020423145.1_ASM2042314v1_gemic.fna	11	E	yes
CP076235.1	GCF_020423165.1_ASM2042316v1_gemic.fna	11	E	yes
CP076237.1	GCF_020423185.1_ASM2042318v1_gemic.fna	7816	E	yes
CP076241.1	GCF_020423205.1_ASM2042320v1_gemic.fna	11	E	yes
CP076243.1	GCF_020423225.1_ASM2042322v1_gemic.fna	11	E	yes
CP066844.1	GCF_020424045.1_ASM2042404v1_gemic.fna	1485	F	yes
CP084683.1	GCF_020494055.1_ASM2049405v1_gemic.fna	93	A
CP084893.1	GCF_020526725.1_ASM2052672v1_gemic.fna	10	A
CP084894.1	GCF_020526745.1_ASM2052674v1_gemic.fna	10	A
CP084895.1	GCF_020526765.1_ASM2052676v1_gemic.fna	10	A
CP084898.1	GCF_020526785.1_ASM2052678v1_gemic.fna	10	A
CP084896.1	GCF_020526805.1_ASM2052680v1_gemic.fna	10	A
CP084899.1	GCF_020526825.1_ASM2052682v1_gemic.fna	10	A
CP084897.1	GCF_020526845.1_ASM2052684v1_gemic.fna	10	A
CP084900.1	GCF_020535205.1_ASM2053520v1_gemic.fna	361	A
CP085056.1	GCF_020540945.1_ASM2054094v1_gemic.fna	410	C
CP085060.1	GCF_020540965.1_ASM2054096v1_gemic.fna	167	A	yes
CP085063.1	GCF_020540985.1_ASM2054098v1_gemic.fna	405	D	yes
CP085069.1	GCF_020541005.1_ASM2054100v1_gemic.fna	-
CP085074.1	GCF_020541025.1_ASM2054102v1_gemic.fna	1702	A	yes
CP085183.1	GCF_020616475.1_ASM2061647v1_gemic.fna	101	B1
CP085188.1	GCF_020616495.1_ASM2061649v1_gemic.fna	410	C
CP085619.1	GCF_020683045.1_ASM2068304v1_gemic.fna	-
CP085622.1	GCF_020683085.1_ASM2068308v1_gemic.fna	155	B1
CP085637.1	GCF_020683145.1_ASM2068314v1_gemic.fna	2599	B1
CP085638.1	GCF_020683185.1_ASM2068318v1_gemic.fna	602	B1
CP085488.1	GCF_020683245.1_ASM2068324v1_gemic.fna	906	B1
CP085842.1	GCF_020716665.1_ASM2071666v1_gemic.fna	93	A
CP086259.1	GCF_020808965.1_ASM2080896v1_gemic.fna	678	B1	yes
CP045209.1	GCF_020809365.1_ASM2080936v1_gemic.fna	223	B1	yes
CP045213.1	GCF_020809385.1_ASM2080938v1_gemic.fna	56	B1	yes
CP083478.1	GCF_020827555.1_ASM2082755v1_gemic.fna	58	B1
CP083481.1	GCF_020827575.1_ASM2082757v1_gemic.fna	405	D
CP083492.1	GCF_020827595.1_ASM2082759v1_gemic.fna	167	A	yes	yes
CP083497.1	GCF_020827615.1_ASM2082761v1_gemic.fna	58	B1
CP083503.1	GCF_020827635.1_ASM2082763v1_gemic.fna	405	D	yes
CP083512.1	GCF_020827655.1_ASM2082765v1_gemic.fna	349	D
CP083530.1	GCF_020827895.1_ASM2082789v1_gemic.fna	-
CP086391.1	GCF_020868245.1_ASM2086824v1_gemic.fna	58	B1
CP073621.1	GCF_020881875.1_ASM2088187v1_gemic.fna	963	D	yes
CP086616.1	GCF_020883235.1_ASM2088323v1_gemic.fna	38	D
CP086618.1	GCF_020883255.1_ASM2088325v1_gemic.fna	38	D
CP086620.1	GCF_020883275.1_ASM2088327v1_gemic.fna	38	D
CP086622.1	GCF_020883295.1_ASM2088329v1_gemic.fna	38	D
CP086623.1	GCF_020883315.1_ASM2088331v1_gemic.fna	38	D
CP086624.1	GCF_020883335.1_ASM2088333v1_gemic.fna	38	D
CP086625.1	GCF_020883355.1_ASM2088335v1_gemic.fna	38	D
CP086626.1	GCF_020883375.1_ASM2088337v1_gemic.fna	38	D
CP086627.1	GCF_020883395.1_ASM2088339v1_gemic.fna	38	D
CP086662.1	GCF_020883515.1_ASM2088351v1_gemic.fna	224	B1
AP025205.2	GCF_020886375.2_ASM2088637v2_gemic.fna	206	A	yes
AP025209.2	GCF_020886435.2_ASM2088643v2_gemic.fna	165	A
AP025214.2	GCF_020886495.2_ASM2088649v2_gemic.fna	3346	B2
AP025220.2	GCF_020886575.2_ASM2088657v2_gemic.fna	2690	A
CP087110.1	GCF_020905655.1_ASM2090565v1_gemic.fna	10	A
CP087377.1	GCF_020971745.1_ASM2097174v1_gemic.fna	38	D
CP087578.1	GCF_020985225.1_ASM2098522v1_gemic.fna	4450	A
CP087570.1	GCF_021089875.1_ASM2108987v1_gemic.fna	410	C
CP089031.1	GCF_021166015.1_ASM2116601v1_gemic.fna	11	E	yes
CP089032.1	GCF_021166395.1_ASM2116639v1_gemic.fna	11	E	yes
CP089034.1	GCF_021166415.1_ASM2116641v1_gemic.fna	11	E	yes
CP089036.1	GCF_021166435.1_ASM2116643v1_gemic.fna	11	E	yes
CP089270.1	GCF_021184105.1_ASM2118410v1_gemic.fna	11	E	yes
CP089272.1	GCF_021184125.1_ASM2118412v1_gemic.fna	11	E	yes
CP089445.1	GCF_021228975.1_ASM2122897v1_gemic.fna	131	B2	yes	yes
CP070229.1	GCF_021378315.1_ASM2137831v1_gemic.fna	583	B2
CP082776.1	GCF_021398465.1_ASM2139846v1_gemic.fna	12	B2	yes
CP082777.1	GCF_021398485.1_ASM2139848v1_gemic.fna	73	B2	yes	yes
CP082771.1	GCF_021398935.1_ASM2139893v1_gemic.fna	135	B2
CP082774.1	GCF_021398955.1_ASM2139895v1_gemic.fna	144	B2	yes
CP082773.1	GCF_021398975.1_ASM2139897v1_gemic.fna	1859	B2	yes
CP082775.1	GCF_021398995.1_ASM2139899v1_gemic.fna	131	B2	yes	yes
CP082772.1	GCF_021399015.1_ASM2139901v1_gemic.fna	73	B2	yes	yes
CP090448.1	GCF_021441965.1_ASM2144196v1_gemic.fna	6775	B1
CP090456.1	GCF_021441985.1_ASM2144198v1_gemic.fna	746	A
CP090611.1	GCF_021484785.1_ASM2148478v1_gemic.fna	788	B2
CP051659.1	GCF_021496405.1_ASM2149640v1_gemic.fna	131	B2	yes	yes
CP051661.1	GCF_021496425.1_ASM2149642v1_gemic.fna	131	B2	yes	yes
CP051663.1	GCF_021496445.1_ASM2149644v1_gemic.fna	131	B2	yes	yes
CP053855.1	GCF_021498025.2_ASM2149802v2_gemic.fna	602	B1
CP054191.1	GCF_021498045.1_ASM2149804v1_gemic.fna	101	B1
CP054161.1	GCF_021498145.1_ASM2149814v1_gemic.fna	405	D	yes
CP054169.1	GCF_021498165.1_ASM2149816v1_gemic.fna	940	B1
CP068680.1	GCF_021513335.1_ASM2151333v1_gemic.fna	93	A	yes
CP091016.1	GCF_021534845.1_ASM2153484v1_gemic.fna	23	C
CP091038.1	GCF_021534865.1_ASM2153486v1_gemic.fna	100	A	yes
CP091018.1	GCF_021534885.1_ASM2153488v1_gemic.fna	23	C
CP091020.1	GCF_021534905.1_ASM2153490v1_gemic.fna	23	C
CP091022.1	GCF_021534925.1_ASM2153492v1_gemic.fna	540	A	yes
CP091044.1	GCF_021534945.1_ASM2153494v1_gemic.fna	88	C
CP091024.1	GCF_021534985.1_ASM2153498v1_gemic.fna	162	B1	yes
CP091026.1	GCF_021535005.1_ASM2153500v1_gemic.fna	710	A	yes
CP091029.1	GCF_021535025.1_ASM2153502v1_gemic.fna	162	B1	yes
CP091065.1	GCF_021554655.1_ASM2155465v1_gemic.fna	10	A
CP058220.1	GCF_021559815.1_ASM2155981v1_gemic.fna	73	B2	yes	yes
CP058217.1	GCF_021559835.1_ASM2155983v1_gemic.fna	73	B2	yes	yes
CP058222.1	GCF_021559855.1_ASM2155985v1_gemic.fna	73	B2	yes
CP056114.1	GCF_021559875.1_ASM2155987v1_gemic.fna	131	B2	yes	yes
CP091534.1	GCF_021869725.1_ASM2186972v1_gemic.fna	88	C	yes
CP091773.1	GCF_022014695.1_ASM2201469v1_gemic.fna	410	C	yes
CP054662.1	GCF_022023755.1_ASM2202375v1_gemic.fna	602	B1	yes
CP054665.1	GCF_022023775.1_ASM2202377v1_gemic.fna	10	A
CP091836.1	GCF_022058205.1_ASM2205820v1_gemic.fna	3211	A
CP091839.1	GCF_022058225.1_ASM2205822v1_gemic.fna	3211	A
CP043821.1	GCF_022117635.1_ASM2211763v1_gemic.fna	641	B1
CP043825.1	GCF_022117655.1_ASM2211765v1_gemic.fna	5082	B1
CP092037.1	GCF_022220385.1_ASM2222038v1_gemic.fna	10	A
CP074407.1	GCF_022220885.1_ASM2222088v1_gemic.fna	75	B1
CP076470.1	GCF_022221385.1_ASM2222138v1_gemic.fna	1060	A
CP092252.1	GCF_022349925.1_ASM2234992v1_gemic.fna	297	B1
CP054965.1	GCF_022353625.1_ASM2235362v1_gemic.fna	998	B2	yes
CP055019.1	GCF_022353905.1_ASM2235390v1_gemic.fna	457	F	yes
CP055022.1	GCF_022353925.1_ASM2235392v1_gemic.fna	648	F
CP055048.1	GCF_022354045.1_ASM2235404v1_gemic.fna	38	D	yes
CP058709.1	GCF_022368815.1_ASM2236881v1_gemic.fna	48	A	yes
CP058714.1	GCF_022368895.1_ASM2236889v1_gemic.fna	354	F
CP058719.1	GCF_022369015.1_ASM2236901v1_gemic.fna	48	A
CP058725.1	GCF_022369175.1_ASM2236917v1_gemic.fna	206	A	yes
CP091427.1	GCF_022370515.1_ASM2237051v1_gemic.fna	167	A	yes	yes
CP035826.1	GCF_022376675.1_ASM2237667v1_gemic.fna	2332	A
CP092449.1	GCF_022385195.1_ASM2238519v1_gemic.fna	609	A
CP092452.1	GCF_022385215.1_ASM2238521v1_gemic.fna	609	A
CP079992.1	GCF_022439445.1_ASM2243944v1_gemic.fna	-
CP079993.1	GCF_022439465.1_ASM2243946v1_gemic.fna	-
CP092647.1	GCF_022453585.1_ASM2245358v1_gemic.fna	156	B1
CP092639.1	GCF_022453605.1_ASM2245360v1_gemic.fna	46	A
CP092702.1	GCF_022488205.1_ASM2248820v1_gemic.fna	10	A
CP028732.1	GCF_022492975.1_ASM2249297v1_gemic.fna	-
CP028734.1	GCF_022492995.1_ASM2249299v1_gemic.fna	4219	B2
CP028733.1	GCF_022493015.1_ASM2249301v1_gemic.fna	641	B1
CP028735.1	GCF_022493115.1_ASM2249311v1_gemic.fna	200	B1
CP028737.1	GCF_022493155.1_ASM2249315v1_gemic.fna	295	B1
CP028738.1	GCF_022493175.1_ASM2249317v1_gemic.fna	155	B1
CP028739.1	GCF_022493195.1_ASM2249319v1_gemic.fna	681	B2	yes
CP028740.1	GCF_022493215.1_ASM2249321v1_gemic.fna	111	B1
CP028741.1	GCF_022493235.1_ASM2249323v1_gemic.fna	-
CP028743.1	GCF_022493255.1_ASM2249325v1_gemic.fna	1159	B2
CP028742.1	GCF_022493275.1_ASM2249327v1_gemic.fna	141	B2	yes
CP028744.1	GCF_022493295.1_ASM2249329v1_gemic.fna	-
CP028745.1	GCF_022493315.1_ASM2249331v1_gemic.fna	-
CP028746.1	GCF_022493335.1_ASM2249333v1_gemic.fna	1972	A
CP028747.1	GCF_022493355.1_ASM2249335v1_gemic.fna	345	B1
CP028748.1	GCF_022493375.1_ASM2249337v1_gemic.fna	1721	A
CP028749.1	GCF_022493395.1_ASM2249339v1_gemic.fna	321	B2
CP028750.1	GCF_022493415.1_ASM2249341v1_gemic.fna	788	B2
CP028751.1	GCF_022493435.1_ASM2249343v1_gemic.fna	127	B2	yes
CP028752.1	GCF_022493455.1_ASM2249345v1_gemic.fna	398	A	yes
CP028753.1	GCF_022493475.1_ASM2249347v1_gemic.fna	1159	B2
CP028754.1	GCF_022493495.1_ASM2249349v1_gemic.fna	538	B2
CP028755.1	GCF_022493515.1_ASM2249351v1_gemic.fna	136	B2	yes
CP028756.1	GCF_022493535.1_ASM2249353v1_gemic.fna	278	B1	yes
CP028757.1	GCF_022493555.1_ASM2249355v1_gemic.fna	4282
CP028758.1	GCF_022493575.1_ASM2249357v1_gemic.fna	2074	E
CP028759.1	GCF_022493595.1_ASM2249359v1_gemic.fna	4281
CP028760.1	GCF_022493615.1_ASM2249361v1_gemic.fna	4287
CP028761.1	GCF_022493635.1_ASM2249363v1_gemic.fna	363	B2
CP028762.1	GCF_022493655.1_ASM2249365v1_gemic.fna	56	B1	yes
CP028763.1	GCF_022493675.1_ASM2249367v1_gemic.fna	53	B1
CP028764.1	GCF_022493695.1_ASM2249369v1_gemic.fna	4288
CP028765.1	GCF_022493715.1_ASM2249371v1_gemic.fna	4290	D
CP028766.1	GCF_022493735.1_ASM2249373v1_gemic.fna	200	B1
CP028767.1	GCF_022493755.1_ASM2249375v1_gemic.fna	345	B1	yes
CP028768.1	GCF_022493775.1_ASM2249377v1_gemic.fna	4280
CP028769.1	GCF_022493795.1_ASM2249379v1_gemic.fna	67	B1
CP028770.1	GCF_022493815.1_ASM2249381v1_gemic.fna	141	B2	yes
CP028771.1	GCF_022493835.1_ASM2249383v1_gemic.fna	321	B2
CP028772.1	GCF_022493855.1_ASM2249385v1_gemic.fna	1704	B1	yes
CP029328.1	GCF_022493875.1_ASM2249387v1_gemic.fna	154	B1	yes
CP029327.1	GCF_022493895.1_ASM2249389v1_gemic.fna	1257	B2	yes
CP058879.1	GCF_022494075.1_ASM2249407v1_gemic.fna	457	F	yes
CP058874.1	GCF_022494235.1_ASM2249423v1_gemic.fna	117	F
CP058748.1	GCF_022494315.1_ASM2249431v1_gemic.fna	457	F	yes
CP091651.1	GCF_022494585.1_ASM2249458v1_gemic.fna	6220	D	yes	yes
CP091652.1	GCF_022494605.1_ASM2249460v1_gemic.fna	744	A
CP091659.1	GCF_022494625.1_ASM2249462v1_gemic.fna	6215	A	yes
CP091662.1	GCF_022494645.1_ASM2249464v1_gemic.fna	10	A
CP091664.1	GCF_022494665.1_ASM2249466v1_gemic.fna	38	D	yes	yes
CP091665.1	GCF_022494685.1_ASM2249468v1_gemic.fna	457	F
CP091673.1	GCF_022494705.1_ASM2249470v1_gemic.fna	117	F
CP091677.1	GCF_022494725.1_ASM2249472v1_gemic.fna	216	A	yes
CP091682.1	GCF_022494745.1_ASM2249474v1_gemic.fna	1193	B2	yes	yes
CP091691.1	GCF_022494765.1_ASM2249476v1_gemic.fna	6214	A
CP091700.1	GCF_022494785.1_ASM2249478v1_gemic.fna	3107	A
CP091703.1	GCF_022494805.1_ASM2249480v1_gemic.fna	38	D	yes	yes
CP091704.1	GCF_022494825.1_ASM2249482v1_gemic.fna	2003	D	yes	yes
CP091712.1	GCF_022494855.1_ASM2249485v1_gemic.fna	354	F	yes	yes
AP025180.1	GCF_022514105.1_ASM2251410v1_gemic.fna	-
CP090305.1	GCF_022558405.1_ASM2255840v1_gemic.fna	4214	A	yes
CP060987.1	GCF_022558625.1_ASM2255862v1_gemic.fna	167	A	yes
CP060867.1	GCF_022558645.1_ASM2255864v1_gemic.fna	167	A	yes
CP060873.1	GCF_022558665.1_ASM2255866v1_gemic.fna	410	C
CP060880.1	GCF_022558685.1_ASM2255868v1_gemic.fna	10	A
CP060885.1	GCF_022558705.1_ASM2255870v1_gemic.fna	410	C
CP060892.1	GCF_022558725.1_ASM2255872v1_gemic.fna	167	A	yes
CP060899.1	GCF_022558745.1_ASM2255874v1_gemic.fna	359	B1
CP060902.1	GCF_022558765.1_ASM2255876v1_gemic.fna	410	C
CP060908.1	GCF_022558785.1_ASM2255878v1_gemic.fna	410	C
CP060924.1	GCF_022558805.1_ASM2255880v1_gemic.fna	359	B1	yes
CP060914.1	GCF_022558825.1_ASM2255882v1_gemic.fna	6388	B1
CP060919.1	GCF_022558845.1_ASM2255884v1_gemic.fna	6388	B1
CP060933.1	GCF_022558865.1_ASM2255886v1_gemic.fna	6388	B1
CP060928.1	GCF_022558885.1_ASM2255888v1_gemic.fna	744	A	yes
CP060938.1	GCF_022558905.1_ASM2255890v1_gemic.fna	167	A
CP060946.1	GCF_022558925.1_ASM2255892v1_gemic.fna	224	B1
CP060950.1	GCF_022558945.1_ASM2255894v1_gemic.fna	224	B1
CP043274.1	GCF_022558985.1_ASM2255898v1_gemic.fna	410	C
CP043279.1	GCF_022559005.1_ASM2255900v1_gemic.fna	167	A	yes
CP043284.1	GCF_022559025.1_ASM2255902v1_gemic.fna	410	C
CP043295.1	GCF_022559045.1_ASM2255904v1_gemic.fna	405	D	yes
CP043334.1	GCF_022559065.1_ASM2255906v1_gemic.fna	410	C
CP060953.1	GCF_022559245.1_ASM2255924v1_gemic.fna	1193	B2	yes	yes
CP060963.1	GCF_022559265.1_ASM2255926v1_gemic.fna	744	A	yes
CP060969.1	GCF_022559285.1_ASM2255928v1_gemic.fna	361	A
CP060974.1	GCF_022559305.1_ASM2255930v1_gemic.fna	10	A
CP060979.1	GCF_022559325.1_ASM2255932v1_gemic.fna	744	A	yes
CP092973.1	GCF_022559685.1_ASM2255968v1_gemic.fna	167	A	yes
CP088131.1	GCF_022559805.1_ASM2255980v1_gemic.fna	216	A	yes
CP091756.1	GCF_022559875.1_ASM2255987v1_gemic.fna	10	A	yes	yes
CP093068.1	GCF_022569415.1_ASM2256941v1_gemic.fna	34	A	yes
CP093011.1	GCF_022569795.1_ASM2256979v1_gemic.fna	131	B2	yes	yes
CP079991.1	GCF_022576915.1_ASM2257691v1_gemic.fna	-
CP093221.1	GCF_022591215.1_ASM2259121v1_gemic.fna	10	A
CP093226.1	GCF_022591475.1_ASM2259147v1_gemic.fna	167	A	yes
CP093283.1	GCF_022605345.1_ASM2260534v1_gemic.fna	167	A
CP093368.1	GCF_022654245.1_ASM2265424v1_gemic.fna	-
CP093369.1	GCF_022654545.1_ASM2265454v1_gemic.fna	-
CP066839.1	GCF_022695865.1_ASM2269586v1_gemic.fna	93	A
CP093919.1	GCF_022699465.1_ASM2269946v1_gemic.fna	167	A
CP086500.1	GCF_022759725.1_ASM2275972v1_gemic.fna	167	A
CP086490.1	GCF_022759745.1_ASM2275974v1_gemic.fna	167	A
CP086480.1	GCF_022759765.1_ASM2275976v1_gemic.fna	167	A
CP086470.1	GCF_022759785.1_ASM2275978v1_gemic.fna	167	A
CP086510.1	GCF_022759805.1_ASM2275980v1_gemic.fna	167	A
CP086538.1	GCF_022759825.1_ASM2275982v1_gemic.fna	410	C
CP086532.1	GCF_022759845.1_ASM2275984v1_gemic.fna	410	C
CP086526.1	GCF_022759865.1_ASM2275986v1_gemic.fna	410	C
CP086520.1	GCF_022759885.1_ASM2275988v1_gemic.fna	410	C
CP086544.1	GCF_022759905.1_ASM2275990v1_gemic.fna	410	C
CP094339.1	GCF_022760215.1_ASM2276021v1_gemic.fna	95	B2
CP087136.1	GCF_022811545.1_ASM2281154v1_gemic.fna	10	A
AP025675.1	GCF_022846215.1_ASM2284621v1_gemic.fna	127	B2	yes
AP025677.1	GCF_022846235.1_ASM2284623v1_gemic.fna	91	B2
AP025682.1	GCF_022846255.1_ASM2284625v1_gemic.fna	7898	B2	yes
AP025657.1	GCF_022846575.1_ASM2284657v1_gemic.fna	69	D	yes
CP064383.1	GCF_022869945.1_ASM2286994v1_gemic.fna	11	E	yes
CP064387.1	GCF_022869985.1_ASM2286998v1_gemic.fna	678	B1	yes
CP095083.1	GCF_022918835.1_ASM2291883v1_gemic.fna	69	D	yes	yes
CP095086.1	GCF_022919035.1_ASM2291903v1_gemic.fna	12	B2	yes	yes
CP095088.1	GCF_022919055.1_ASM2291905v1_gemic.fna	6215	A	yes
CP095125.1	GCF_022964775.1_ASM2296477v1_gemic.fna	167	A
CP095137.1	GCF_022964815.1_ASM2296481v1_gemic.fna	131	B2	yes	yes
CP095155.1	GCF_022964895.1_ASM2296489v1_gemic.fna	617	A
CP101513.1	GCF_022969555.2_ASM2296955v2_gemic.fna	6395	A	yes
CP095271.1	GCF_022982975.1_ASM2298297v1_gemic.fna	95	B2
CP095448.1	GCF_023022925.1_ASM2302292v1_gemic.fna	354	F
CP086220.1	GCF_023024425.1_ASM2302442v1_gemic.fna	101	B1
CP095856.1	GCF_023100765.1_ASM2310076v1_gemic.fna	3941	A
AP023433.1	GCF_023167605.1_ASM2316760v1_gemic.fna	-
AP019803.1	GCF_023169585.1_ASM2316958v1_gemic.fna	405	D	yes	yes
AP025662.1	GCF_023170005.1_ASM2317000v1_gemic.fna	69	D	yes
CP048609.1	GCF_023205415.1_ASM2320541v1_gemic.fna	457	F	yes
CP069621.1	GCF_023206595.1_ASM2320659v1_gemic.fna	73	B2	yes	yes
CP069624.1	GCF_023206615.1_ASM2320661v1_gemic.fna	73	B2	yes	yes
CP069627.1	GCF_023206635.1_ASM2320663v1_gemic.fna	73	B2	yes	yes
CP069630.1	GCF_023206655.1_ASM2320665v1_gemic.fna	73	B2	yes	yes
CP069633.1	GCF_023206675.1_ASM2320667v1_gemic.fna	73	B2	yes	yes
CP069636.1	GCF_023206695.1_ASM2320669v1_gemic.fna	73	B2	yes	yes
CP069639.1	GCF_023206715.1_ASM2320671v1_gemic.fna	73	B2	yes	yes
CP069642.1	GCF_023206735.1_ASM2320673v1_gemic.fna	73	B2	yes	yes
CP096587.1	GCF_023238365.1_ASM2323836v1_gemic.fna	58	B1
CP096834.1	GCF_023272775.1_ASM2327277v1_gemic.fna	1308	B1
CP096837.1	GCF_023272815.1_ASM2327281v1_gemic.fna	1629	E
CP096976.1	GCF_023277345.1_ASM2327734v1_gemic.fna	678	B1	yes
CP072564.1	GCF_023278245.1_ASM2327824v1_gemic.fna	1721	A
[truncated: 425 more rows]
