# Supplementary material for: Evolution of the pheV-tRNA integrated genomic island in Escherichia coli
Source: PLoS Genet. 2024 Oct 24;20(10):e1011459. doi: 10.1371/journal.pgen.1011459 (PMC11537424; doi:10.1371/journal.pgen.1011459)
Supplement: S2 Table — (XLSX) [file pgen.1011459.s007.xlsx]

## Sheet: Sheet1
S2 Table: 66 E. coli complete genomes used in the study
	Strain	Genome	Accession	GI	O type	Phylo group	ST	Pathotype	Host	Sample	Pathogenesis	Clinical diagnosis	GI-pheV
1	42	5241977	FN554766.1	284919779	O44:H18	D	414	EAEC	human	stool	pathogenic	diarrhea	yes
2	536	4938920	CP000247.1	110341805	O6:H31	B2	127	UPEC	human	urine	pathogenic	acute pyeloneprhitis	yes
3	11128	5371077	AP010960.1	257762509	O111-H-	B1	16	EHEC	human	stool	pathogenic	bloody diarrhea	yes
4	11368	5697240	AP010953.1	257751862	O26:H11	B1	21	EHEC	human	stool	pathogenic	diarrhea	yes
5	12009	5449314	AP010958.1	257757386	O103:H2	B1	17	EHEC	human	stool	pathogenic	diarrhea	yes
6	55989	5154862	CU928145.2	218350208	O104:H4	B1	678	EAEC	human	stool	pathogenic	diarrhea	yes
7	2009EL-2050	5253138	CP003297.1	406775301	O104:H4	B1	678	EHEC	human	stool	pathogenic	diarrhea	yes
8	2009EL-2071	5312586	CP003301.1	407062746	O104:H4	B1	678	EHEC	human	stool	pathogenic	diarrhea	yes
9	2011C-3493	5273097	CP003289.1	407051884	O104:H4	B1	678	EHEC	human	stool	pathogenic	hemolytic uremic syndrome	yes
10	ABU 83972	5131397	CP001671.1	307551844	O-:K5	B2	73	non-pathogenic	human	urine	non-pathogenic	no infection	yes
11	APEC O1	5082025	CP000468.1	115511419	O1:K1:H7	B2	95	APEC	turkey	lung	pathogenic	colisepticemia	yes
12	APEC O78	4798435	CP004009.1	443419838	O78	B1	23	APEC	avian	lung	pathogenic	colibacillosis	no
13	ATCC 8739	4746218	CP000946.1	169752989	O146	A	1120	non-pathogenic	-	-	non-pathogenic		yes
14	B7A	4944397	CP005998.1	664693170	O148:H28	B1	448	ETEC	human	stool	pathogenic	diarrhea	no
15	BL21(DE3)	4558953	CP001509.3	296142109	-	A	93	non-pathogenic	human	stool	non-pathogenic		no
16	BW2952	4578159	CP001396.1	238859724	O16	A	10	non-pathogenic	-	-	non-pathogenic		no
17	CB9615	5386352	CP001846.1	290760697	O55:H7	E	335	EHEC	human	stool	pathogenic	diarrhea	yes
18	CE10	5313531	CP003034.1	349736152	O7:K1	F/D2	62	NMEC	human	CSF	pathogenic	neonatal meningitis	yes
19	CFT073	5231428	AE014075.1	26111730	O6:H1	B2	73	UPEC	human	blood	pathogenic	acute pyeloneprhitis	yes
20	clone D i14	5038386	CP002212.1	355423321	O6	B2	73	UPEC	dog	stool	pathogenic		yes
21	clone D i2	5038386	CP002211.1	355418401	O6	B2	73	UPEC	human	stool	pathogenic		yes
22	DH1	4630707	CP001637.1	260447279	-	A	1060	non-pathogenic	-	-	non-pathogenic		no
23	DH10B	4686137	CP000948.1	169887498	-	A	1060	non-pathogenic	-	-	non-pathogenic		no
24	E2348/69	4965553	FM180568.1	215263233	O127:H6	B2	15	ETEC	human	stool	pathogenic	diarrhea	yes
25	E24377A	4979619	CP000800.1	157076741	O139:H28	B1	1132	EPEC	human	stool	pathogenic	diarrhea	yes
26	EC4115	5572075	CP001164.1	209157093	O157:H7	E	11	EHEC	human	stool	pathogenic	diarrhea	yes
27	EC958	5109767	HG941718.1	641682562	O25b:H4	B2	131	UPEC	human	urine	pathogenic	urosepsis	yes
28	ED1a	5209548	CU928162.2	218425442	O81	B2	452	non-pathogenic	human	stool	non-pathogenic	no infection	yes
29	EDL933	5528445	AE005174.2	56384585	O157:H7	E	-	EHEC		food	pathogenic		yes
30	H10407	5153435	FN649414.1	309700213	O78:H11	A	48	ETEC	human	stool	pathogenic	diarrhea	yes
31	HS	4643538	CP000802.1	157065147	O9	A	46	non-pathogenic	human	stool	non-pathogenic	no infection	no
32	IAI1	4700560	CU928160.2	218359353	O8	B1	1128	non-pathogenic	human	stool	non-pathogenic	no infection	no
33	IAI39	5132068	CU928164.2	218368405	O7	D	62	UPEC	human	urine	pathogenic	pyeloneprhitis	yes
34	IHE3034	5108383	CP001969.1	294489418	O18:H7	B2	95	NMEC	human	CSF	pathogenic	neonatal meningitis	no
35	JJ1886	5129938	CP006784.1	554510692	-	B2	131	UPEC	human	urine	pathogenic	urosepsis	yes
36	K-12 MG1655	4641652	U00096.3	545778205	OR:H48	A	10	non-pathogenic	human	stool	non-pathogenic	no infection	no
37	KLY	4718545	CP008801.1	664682453	-	A		non-pathogenic			non-pathogenic		no
38	KO11	4920168	CP002516.1	323376397	0145:H28	B1	1079	non-pathogenic			non-pathogenic	no infection	no
39	ATCC 55124	5021812	CP002970.1	383390031	0145:H28	B1	1079	non-pathogenic			non-pathogenic		no
40	LF82	4773108	NC_011993.1	222154829	O83:H1	B2	135	AIEC	human	ileal mucosa	pathogenic	Crohn's disease	no
41	LY180	4835601	CP006584.1	544200787	-	B1	1079	non-pathogenic			non-pathogenic		no
42	MDS42	3976195	AP012306.1	359330873	-	A	10	non-pathogenic			non-pathogenic		no
43	NRG 857C	4747819	CP001855.1	312944605	O83:H1	B2	135	AIEC	human	ileal mucosa	pathogenic	Crohn's disease	no
44	P12b	4935294	CP002291.1	383101383	O15:H17	A	10	non-pathogenic			non-pathogenic		no
45	PMV-1 main	4984940	HG428755.1	544340954	O18	B2	-	ExPEC	human		pathogenic	peritonitis	no
46	REL606	4629812	CP000819.1	253972022	-	A	93	non-pathogenic	human	stool	non-pathogenic	no infection	yes
47	RM12579	5263980	CP003109.1	374356928	O55:H17	E	335	EPEC	human	urine	pathogenic		yes
48	RM12581	5585611	CP007136.1	628075004	O145:H28	E		EHEC	lettuce		pathogenic		yes
49	RM12761	5402281	CP007133.1	628026570	O145:H28	E		EHEC	ice cream		pathogenic		yes
50	RM13514	5585613	CP006027.1	573966439	O145:H28	E		EHEC	human	stool	pathogenic		yes
51	RM13516	5402276	CP006262.1	573932891	O145:H28	E		EHEC	human	stool	pathogenic		yes
52	S88	5032268	CU928161.2	218363708	O45:H7	B2	95	NMEC	human	CSF	pathogenic	meningitis	yes
53	Sakai	5498450	BA000007.2	47118301	O157:H7	E	11	EHEC	human	stool	pathogenic	diarrhea	yes
54	SE11	4887515	AP009240.1	209910450	O152:H28	B1	156	non-pathogenic	human	stool	non-pathogenic	no infection	no
55	SE15	4717338	AP009378.1	281177210	O150:H5	B2	131	non-pathogenic	human	stool	non-pathogenic	no infection	no
56	SMS-3-5	5068389	CP000970.1	170517292	O19:H34	F/D2	354	non-pathogenic		polluted aquatic environment	non-pathogenic		yes
57	SS17	5523849	CP008805.1	666001753	O157:H7	E		EHEC	cow	recto-anal junction	pathogenic		yes
58	TW14359	5528136	CP001368.1	254590536	O157:H7	E	11	EHEC	human	stool	pathogenic	hemolytic uremic syndrome	yes
59	UM146	4993013	CP002167.1	307625127	-	B2	643	AIEC	human	ileal mucosa	pathogenic	Crohn's disease	no
60	UMN026	5202090	CU928163.2	218430358	O17:H18	D	597	UPEC	human	urine	pathogenic	cystitis	yes
61	UMNK88	5186416	CP002729.1	332341332	O149	A	100	ETEC	porcine	stool	pathogenic		yes
62	UTI89	5065741	CP000243.1	91070629	O18:H7	B2	95	UPEC	human	urine	pathogenic	cystitis	no
63	W	4900968	CP002185.1	315059226	-	B1	1079	non-pathogenic			non-pathogenic		no
64	W3110	4646332	AP009048.1	85674274	-	A	10	non-pathogenic	human	stool	non-pathogenic	no infection	no
65	Xuzhou21	5386223	CP001925.1	386794017	O157:H7	E	96	EHEC	human	stool	pathogenic	hemolytic uremic syndrome	yes
66	Nissle 1917	5055316	CP022686.1	1475520997	O6:K5:H1	B2	73	non-pathogenic	human	stool	non-pathogenic	no infection	yes
