# Supplementary material for: Evolution of the pheV-tRNA integrated genomic island in Escherichia coli
Source: PLoS Genet. 2024 Oct 24;20(10):e1011459. doi: 10.1371/journal.pgen.1011459 (PMC11537424; doi:10.1371/journal.pgen.1011459)
Supplement: S3 Table — (XLSX) [file pgen.1011459.s008.xlsx]

## Sheet: Sheet1
S3 Table: SNP distribution in gene modules and individual genes of intP4.1_GI-pheV
SNPs/site - modules	size (bp)	all SNPs	SNPs/site	CE10	UMN026	CFT073	Di2	Di14	ABU83972	Nissle	EC958	JJ1886
shiF_iucABCD_iut_sat	14133	373	0.0263921	0.000707564	0.0255431	0.0256138	0.000141513	0.000141513	7.07564e-05	0.000212269	0.000283026	0.000283026
nan	8905	30	0.00336889	-	0.00112296	0.00235823	0	0	0	0	0	0.000112296
flu	11415	435	0.0381078	-	0.0306614	0.0170828	0	0	0.000175208	0	0.0258432	0.000525624
yee	8951	372	0.0415596	-	0.0250251	0.0179868	0	0	0.000111719	0.00189923	0.00815551	0.000111719
SNPs/site - individual genes	size (bp)	all SNPs	SNPs/size	CE10	UMN026	CFT073	Di2	Di14	ABU83972	Nissle	EC958	JJ1886
intP4	1266	20	0.0157978	0	0.00473934	0.0102686	0	0	0	0.000789889	0	0
shiA	1044	7	0.00670498	0.00191571	0.000957854	0.00478927	0.000957854	0.000957854	0	0	0	0
shiF	1194	7	0.00586265	0.000837521	0.0041876	0.0041876	0	0	0	0	0	0
iucA	1724	10	0.00580046	0	0.00522042	0.00522042	0	0	0.000580046	0	0	0
iucB	948	7	0.00738397	0.0021097	0.00632911	0.00738397	0	0	0	0	0	0
iucC	1743	33	0.0189329	0.000573723	0.0189329	0.0189329	0	0	0	0	0	0
iucD	1278	42	0.0328638	0	0.0328638	0.0328638	0	0	0	0	0	0
iutA	2202	232	0.105359	0	0.105359	0.105359	0	0	0	0	0	0
sat	3888	21	0.00540123	0.000257202	0.00385802	0.00437243	0	0	0	0.000257202	0	0
iha	2091	8	0.00382592	0.00047824	0.00191296	0.00191296	0.00047824	0.00047824	0	0.00095648	0	0
nanA	918	1	0.00108932	-	0	0.00108932	0	0	0	0	0	0
nanK	879	2	0.00227531	-	0.00113766	0	0	0	0	0	0	0.00113766
nanT	1473	2	0.00135777	-	0.00135777	0	0	0	0	0	0	0
EC958_3299	831	2	0.00240674	-	0	0.00240674	0	0	0	0	0	0
nanC	711	0	0	-	0	0	0	0	0	0	0	0
EC958_3296	936	10	0.0106838	-	0.00320513	0.0106838	0	0	0	0	0	0
nanM	1110	4	0.0036036	-	0.000900901	0.0027027	0	0	0	0	0	0
nanR	735	9	0.0122449	-	0.00136054	0.0108844	0	0	0	0	0	0
nanS	990	1	0.0010101	-	0.0010101	0.0010101	0	0	0	0	0	0
EC958_5066	309	0	0	-	0	0	0	0	0	0	0	0
EC958_3307	384	12	0.03125	-	0.00520833	0.0286458	0	0	0	0	0	0
EC958_5067	570	2	0.00350877	-	0.00175439	0.00350877	0	0	0	0	0	0
EC958_5068	207	16	0.0772947	-	0	0.0772947	0	0	0	0	0.0772947	0
EC958_3309	573	0	0	-	0	0	0	0	0	0	0	0
yfjI	1491	12	0.00804829	-	0.00670691	0.0073776	0	0	0.000670691	0	0.00670691	0
EC958_3311	222	4	0.018018	-	0.018018	0.00900901	0	0	0	0	0	0
EC958_3313	873	36	0.0412371	-	0.0400916	0	0	0	0.00114548	0	0.0412371	0.00114548
flu	3126	253	0.0809341	-	0.0729367	0.0335893	0	0	0	0	0.0601408	0.000639795
EC958_3315	2517	25	0.00993246	-	0.00357569	0.0011919	0.000397298	0.000397298	0	0.000397298	0.00675407	0
EC958_3316	456	2	0.00438596	-	0.00438596	0	0	0	0	0	0	0
EC958_3317	189	8	0.042328	-	0.042328	0	0	0	0	0	0	0
yafZ2_3318	819	36	0.043956	-	0.042735	0.001221	0	0	0	0	0	0
EC958_3319	486	41	0.0843621	-	0.0781893	0.00205761	0	0	0	0	0.00411523	0
EC958_3320	477	19	0.0398323	-	0.0398323	0.00419287	0	0	0	0	0	0
EC958_3321	222	11	0.0495495	-	0.0495495	0.00900901	0	0	0	0	0.00900901	0
EC958_3322	645	35	0.0542636	-	0.0294574	0.0232558	0	0	0	0.00155039	0	0
EC958_3323	381	43	0.112861	-	0.0708661	0.0734908	0	0	0	0.0419948	0.0734908	0
EC958_3324	378	3	0.00793651	-	0.0026455	0.00529101	0	0	0	0	0.00529101	0
EC958_3325	489	3	0.00613497	-	0.00204499	0.00613497	0	0	0	0	0	0
EC958_3326	198	4	0.020202	-	0.0151515	0.0151515	0	0	0	0	0	0
EC958_3327	846	82	0.0969267	-	0.0130024	0.0921986	0	0	0	0	0.00118203	0
EC958_3328	396	2	0.00505051	-	0.00252525	0.00252525	0	0	0	0	0.00252525	0
EC958_3329	894	7	0.00782998	-	0	0	0	0	0	0	0.00782998	0
